# Supplementary material for: Tandem microplastic degradation and hydrogen production by hierarchical carbon nitride-supported single-atom iron catalysts
Source: Nat Commun. 2024 Oct 10;15:8769. doi: 10.1038/s41467-024-53055-1 (PMC11464750; doi:10.1038/s41467-024-53055-1)
Supplement: Supplementary file 3 — Source Data [file 41467_2024_53055_MOESM3_ESM.xlsx]

## Sheet: Fig. 2c
Fig. 2c. Line intensity profile
X-axis	Y-axis
Position (nm)	Intensity (arb. u.)
0	1391.62
0.01207	1419.48
0.02415	1501.42
0.03622	1485.39
0.0483	1340.28
0.06037	1450.35
0.07245	1392.63
0.08452	1468.67
0.0966	2535.85
0.10867	1887.9
0.12075	2153.98
0.13282	2409.05
0.1449	2662.1
0.15697	2117.05
0.16904	1617.4
0.18112	1775.3
0.19319	1697.71
0.20527	1441.82
0.21734	1136.97
0.22942	1400.78
0.24149	1295.8
0.25357	1590.24
0.26564	1210.55
0.27772	1182.14
0.28979	1607.69
0.30186	1006.95
0.31394	1363.89
0.32601	1159.69
0.33809	1576.53
0.35016	1327.48
0.36224	1265.6
0.37431	1008.09
0.38639	1012.25
0.39846	1093.17
0.41054	1241.22
0.42261	1457.61
0.43469	981.258
0.44676	1270
0.45883	1358.37
0.47091	1363.36
0.48298	1243.1
0.49506	1251.21
0.50713	1506.63
0.51921	1306.88
0.53128	1460.16
0.54336	1487.83
0.55543	1469.05
0.56751	1262.86
0.57958	1103.08
0.59166	1055.15
0.60373	1126.95
0.6158	1800.86
0.62788	1843.56
0.63995	1274.86
0.65203	2323.17
0.6641	1250.78
0.67618	1414.17
0.68825	1576.47
0.70033	1974.18
0.7124	1458.44
0.72448	2528.99
0.73655	2159.18
0.74862	2754.41
0.7607	2395.83
0.77277	2075.07
0.78485	1429.46
0.79692	1964.1
0.809	1556.74
0.82107	1626.82
0.83315	1461.3
0.84522	1183.1
0.8573	1248.75
0.86937	1368.78
0.88145	1087.51
0.89352	1862.64

## Sheet: Fig. 2d
Fig. 2d. C K-edge XANES							Fig. 2d. N K-edge XANES
CN		hCN		FeSA-hCN			CN		hCN		FeSA-hCN
X-axis	Y-axis	X-axis	Y-axis	X-axis	Y-axis		X-axis	Y-axis	X-axis	Y-axis	X-axis	Y-axis
Photon energy (eV)	Intensity (arb. u.)	Photon energy (eV)	Intensity (arb. u.)	Photon energy (eV)	Intensity (arb. u.)		Photon energy (eV)	Intensity (arb. u.)	Photon energy (eV)	Intensity (arb. u.)	Photon energy (eV)	Intensity (arb. u.)
271.5	0.17823	271.5	0.19498	271.5	0.16646		380.55	0.11138	380.55	0.11241	380.55	0.0929
271.6	0.17919	271.6	0.19689	271.6	0.15935		380.65	0.11011	380.65	0.1115	380.65	0.09351
271.7	0.1804	271.7	0.18938	271.7	0.16483		380.75	0.10913	380.75	0.1107	380.75	0.09431
271.8	0.1807	271.8	0.19107	271.8	0.1637		380.85	0.10934	380.85	0.11189	380.85	0.09395
271.9	0.17873	271.9	0.18887	271.9	0.16216		380.95	0.1106	380.95	0.11036	380.95	0.09399
272	0.17955	272	0.19234	272	0.16129		381.05	0.10986	381.05	0.11328	381.05	0.09226
272.1	0.17956	272.1	0.19375	272.1	0.15813		381.15	0.10765	381.15	0.11341	381.15	0.09319
272.2	0.18022	272.2	0.18632	272.2	0.16518		381.25	0.11091	381.25	0.11562	381.25	0.09308
272.3	0.17966	272.3	0.18781	272.3	0.16102		381.35	0.10986	381.35	0.11315	381.35	0.0957
272.4	0.18103	272.4	0.19214	272.4	0.16445		381.45	0.11066	381.45	0.11437	381.45	0.09373
272.5	0.18306	272.5	0.18978	272.5	0.16022		381.55	0.11184	381.55	0.11618	381.55	0.09449
272.6	0.18112	272.6	0.19108	272.6	0.16161		381.65	0.11171	381.65	0.11138	381.65	0.09353
272.7	0.18061	272.7	0.19734	272.7	0.16023		381.75	0.11214	381.75	0.11394	381.75	0.09342
272.79	0.17882	272.79	0.19379	272.79	0.15896		381.85	0.11314	381.85	0.11411	381.85	0.09462
272.9	0.18079	272.9	0.1949	272.9	0.15742		381.95	0.11438	381.95	0.11403	381.95	0.09366
273	0.18316	273	0.18878	273	0.16187		382.05	0.11248	382.05	0.11553	382.05	0.09416
273.1	0.1829	273.1	0.18754	273.1	0.16146		382.15	0.11547	382.15	0.11662	382.15	0.09572
273.2	0.18222	273.2	0.1885	273.2	0.16084		382.25	0.114	382.25	0.11519	382.25	0.09606
273.29	0.18284	273.29	0.19262	273.29	0.15822		382.35	0.11727	382.35	0.1166	382.35	0.09612
273.4	0.18306	273.4	0.19048	273.4	0.16321		382.45	0.11615	382.45	0.11689	382.45	0.09493
273.5	0.18204	273.5	0.1872	273.5	0.15892		382.55	0.1155	382.55	0.11555	382.55	0.09558
273.6	0.18098	273.6	0.18691	273.6	0.15981		382.65	0.11605	382.65	0.11818	382.65	0.09413
273.7	0.18084	273.7	0.19019	273.7	0.16192		382.75	0.11327	382.75	0.11693	382.75	0.09586
273.8	0.1845	273.8	0.19115	273.8	0.16181		382.85	0.11348	382.85	0.11763	382.85	0.09513
273.9	0.18408	273.9	0.19394	273.9	0.15823		382.95	0.11412	382.95	0.11894	382.95	0.09853
274	0.18221	274	0.19168	274	0.15965		383.05	0.11583	383.05	0.1176	383.05	0.09699
274.1	0.18429	274.1	0.19439	274.1	0.16289		383.15	0.11653	383.15	0.11804	383.15	0.09743
274.2	0.18294	274.2	0.19404	274.2	0.15816		383.25	0.11618	383.25	0.12409	383.25	0.09915
274.3	0.18184	274.3	0.19278	274.3	0.15923		383.35	0.11685	383.35	0.12023	383.35	0.09872
274.4	0.1814	274.4	0.19132	274.4	0.15951		383.45	0.11614	383.45	0.12001	383.45	0.09977
274.5	0.185	274.5	0.19149	274.5	0.16333		383.55	0.11645	383.55	0.11862	383.55	0.09741
274.6	0.18775	274.6	0.19405	274.6	0.16058		383.65	0.11601	383.65	0.12284	383.65	0.09852
274.7	0.18627	274.7	0.18814	274.7	0.16107		383.75	0.1173	383.75	0.11876	383.75	0.09881
274.8	0.18524	274.8	0.1939	274.8	0.15728		383.85	0.11999	383.85	0.1207	383.85	0.09879
274.9	0.18808	274.9	0.19399	274.9	0.15919		383.95	0.12165	383.95	0.12171	383.95	0.09685
274.99	0.18918	274.99	0.19404	274.99	0.16577		384.05	0.11856	384.05	0.12254	384.05	0.0998
275.1	0.18889	275.1	0.20292	275.1	0.16332		384.15	0.11781	384.15	0.12206	384.15	0.09987
275.2	0.19073	275.2	0.20002	275.2	0.16427		384.25	0.11749	384.25	0.12165	384.25	0.10059
275.3	0.19537	275.3	0.19823	275.3	0.16312		384.36	0.11881	384.36	0.12479	384.36	0.09892
275.4	0.19351	275.4	0.19657	275.4	0.16908		384.45	0.12297	384.45	0.12002	384.45	0.10006
275.5	0.19152	275.5	0.19901	275.5	0.16113		384.55	0.11959	384.55	0.12413	384.55	0.10015
275.6	0.19172	275.6	0.19763	275.6	0.15996		384.65	0.12217	384.65	0.12451	384.65	0.10116
275.7	0.19384	275.7	0.20044	275.7	0.16417		384.75	0.12054	384.75	0.12226	384.75	0.09946
275.8	0.19384	275.8	0.19781	275.8	0.16531		384.85	0.12091	384.85	0.12695	384.85	0.10098
275.9	0.1918	275.9	0.19688	275.9	0.16349		384.95	0.12183	384.95	0.1223	384.95	0.10303
276	0.19159	276	0.20302	276	0.16439		385.05	0.12197	385.05	0.12827	385.05	0.10138
276.1	0.19275	276.1	0.20002	276.1	0.16852		385.15	0.12477	385.15	0.12372	385.15	0.10145
276.2	0.19358	276.2	0.19914	276.2	0.16208		385.25	0.12452	385.25	0.12446	385.25	0.10257
276.3	0.19544	276.3	0.20136	276.3	0.17194		385.35	0.12033	385.35	0.12441	385.35	0.10399
276.4	0.19674	276.4	0.20566	276.4	0.17042		385.45	0.12245	385.45	0.12765	385.45	0.10308
276.5	0.1987	276.5	0.1951	276.5	0.16572		385.55	0.12137	385.55	0.12474	385.55	0.10183
276.6	0.20134	276.6	0.20459	276.6	0.16541		385.65	0.12348	385.65	0.12678	385.65	0.10621
276.7	0.20214	276.7	0.20086	276.7	0.16675		385.75	0.12404	385.75	0.13052	385.75	0.10271
276.8	0.20141	276.8	0.20376	276.8	0.16798		385.85	0.12597	385.85	0.12781	385.85	0.10358
276.9	0.20061	276.9	0.2074	276.9	0.16923		385.95	0.12573	385.95	0.12589	385.95	0.10404
277	0.19875	277	0.20395	277	0.16808		386.05	0.12518	386.05	0.12802	386.05	0.10449
277.1	0.20064	277.1	0.20196	277.1	0.16871		386.15	0.1257	386.15	0.12434	386.15	0.10477
277.2	0.20302	277.2	0.21054	277.2	0.17278		386.25	0.12574	386.25	0.13158	386.25	0.10491
277.3	0.20361	277.3	0.20595	277.3	0.17008		386.35	0.12601	386.35	0.12758	386.35	0.10593
277.4	0.20313	277.4	0.20625	277.4	0.17041		386.45	0.12579	386.45	0.12794	386.45	0.10431
277.5	0.20393	277.5	0.20527	277.5	0.17441		386.55	0.12471	386.55	0.1304	386.55	0.10769
277.6	0.20583	277.6	0.20727	277.6	0.17055		386.65	0.12802	386.65	0.12913	386.65	0.10544
277.7	0.20923	277.7	0.21202	277.7	0.1726		386.75	0.12841	386.75	0.13132	386.75	0.10675
277.8	0.21041	277.8	0.20954	277.8	0.17343		386.85	0.1281	386.85	0.13054	386.85	0.10536
277.9	0.21054	277.9	0.21456	277.9	0.17418		386.95	0.12842	386.95	0.13296	386.95	0.10566
278	0.20826	278	0.21187	278	0.17966		387.05	0.12657	387.05	0.12987	387.05	0.10551
278.1	0.21077	278.1	0.21043	278.1	0.17073		387.15	0.13012	387.15	0.1318	387.15	0.10744
278.2	0.21196	278.2	0.20529	278.2	0.17379		387.25	0.1282	387.25	0.13395	387.25	0.10977
278.3	0.21275	278.3	0.20987	278.3	0.1751		387.35	0.1298	387.35	0.13225	387.35	0.10615
278.4	0.21425	278.4	0.21457	278.4	0.17624		387.45	0.12703	387.45	0.12925	387.45	0.10676
278.5	0.21425	278.5	0.21273	278.5	0.17528		387.55	0.12921	387.55	0.13194	387.55	0.1084
278.6	0.21189	278.6	0.21427	278.6	0.17783		387.65	0.13288	387.65	0.13455	387.65	0.10652
278.7	0.21144	278.7	0.21685	278.7	0.17417		387.75	0.13016	387.75	0.1331	387.75	0.10893
278.8	0.21095	278.8	0.21446	278.8	0.1766		387.85	0.13161	387.85	0.13313	387.85	0.1079
278.89	0.21339	278.89	0.21395	278.89	0.17953		387.95	0.1319	387.95	0.13302	387.95	0.10707
279	0.21657	279	0.21648	279	0.17313		388.05	0.13202	388.05	0.13611	388.05	0.10721
279.1	0.21499	279.1	0.21903	279.1	0.1738		388.15	0.13073	388.15	0.13413	388.15	0.10804
279.2	0.21558	279.2	0.2185	279.2	0.17804		388.25	0.13318	388.25	0.1351	388.25	0.10852
279.3	0.21765	279.3	0.21461	279.3	0.18132		388.35	0.1314	388.35	0.13603	388.35	0.11165
279.4	0.21719	279.4	0.21702	279.4	0.17714		388.45	0.13081	388.45	0.13904	388.45	0.11065
279.5	0.21736	279.5	0.2219	279.5	0.17777		388.55	0.13433	388.55	0.13538	388.55	0.10992
279.6	0.21982	279.6	0.22282	279.6	0.18217		388.65	0.13423	388.65	0.13641	388.65	0.10978
279.7	0.2222	279.7	0.21996	279.7	0.18117		388.75	0.13393	388.75	0.13816	388.75	0.11054
279.8	0.21985	279.8	0.22209	279.8	0.18423		388.85	0.13295	388.85	0.13998	388.85	0.10992
279.9	0.21952	279.9	0.22118	279.9	0.18148		388.95	0.13475	388.95	0.13807	388.95	0.11072
280	0.22001	280	0.21844	280	0.18404		389.05	0.13655	389.05	0.13909	389.05	0.11182
280.1	0.22263	280.1	0.22083	280.1	0.18646		389.15	0.1338	389.15	0.13953	389.15	0.11357
280.2	0.22441	280.2	0.2236	280.2	0.18096		389.25	0.13385	389.25	0.13726	389.25	0.11266
280.3	0.22481	280.3	0.22565	280.3	0.18685		389.35	0.13427	389.35	0.13826	389.35	0.11341
280.4	0.22505	280.4	0.22928	280.4	0.19039		389.45	0.13523	389.45	0.13888	389.45	0.11504
280.5	0.22413	280.5	0.2249	280.5	0.18791		389.55	0.13708	389.55	0.14139	389.55	0.11403
280.6	0.22393	280.6	0.22408	280.6	0.18566		389.65	0.13729	389.65	0.13821	389.65	0.11332
280.7	0.22484	280.7	0.22491	280.7	0.19282		389.75	0.13588	389.75	0.13897	389.75	0.11479
280.8	0.22425	280.8	0.22486	280.8	0.18171		389.85	0.1359	389.85	0.13906	389.85	0.11051
280.9	0.2251	280.9	0.22924	280.9	0.18919		389.95	0.1366	389.95	0.13925	389.95	0.11418
281	0.22774	281	0.23878	281	0.19436		390.05	0.13674	390.05	0.14169	390.05	0.11893
281.1	0.23155	281.1	0.23554	281.1	0.19079		390.15	0.13807	390.15	0.14159	390.15	0.11359
281.2	0.23106	281.2	0.22871	281.2	0.18635		390.25	0.1376	390.25	0.14522	390.25	0.11637
281.3	0.22995	281.3	0.23457	281.3	0.19465		390.35	0.13731	390.35	0.14436	390.35	0.11758
281.4	0.23318	281.4	0.2358	281.4	0.19243		390.45	0.13698	390.45	0.14539	390.45	0.11446
281.5	0.23547	281.5	0.2308	281.5	0.19206		390.55	0.13811	390.55	0.14162	390.55	0.11672
281.6	0.23452	281.6	0.23166	281.6	0.19562		390.65	0.13961	390.65	0.14491	390.65	0.11756
281.7	0.2354	281.7	0.23592	281.7	0.19493		390.75	0.13829	390.75	0.14505	390.75	0.11726
281.8	0.23787	281.8	0.2382	281.8	0.19586		390.85	0.14129	390.85	0.14593	390.85	0.1153
281.9	0.23715	281.9	0.23757	281.9	0.19551		390.95	0.14115	390.95	0.1462	390.95	0.11753
282	0.2354	282	0.2436	282	0.19533		391.05	0.14006	391.05	0.14323	391.05	0.11738
282.1	0.24006	282.1	0.24293	282.1	0.1948		391.15	0.13989	391.15	0.14242	391.15	0.11721
282.2	0.24281	282.2	0.24274	282.2	0.19732		391.25	0.14017	391.25	0.14363	391.25	0.11818
282.3	0.24146	282.3	0.24387	282.3	0.1968		391.35	0.14047	391.35	0.14596	391.35	0.11535
282.4	0.24238	282.4	0.23751	282.4	0.19902		391.45	0.14054	391.45	0.1462	391.45	0.11911
282.5	0.241	282.5	0.24353	282.5	0.19992		391.55	0.14395	391.55	0.14475	391.55	0.11699
282.6	0.24078	282.6	0.23402	282.6	0.20185		391.65	0.14295	391.65	0.14553	391.65	0.11857
282.7	0.24497	282.7	0.24743	282.7	0.20047		391.75	0.14308	391.75	0.14712	391.75	0.11836
282.8	0.24777	282.8	0.24625	282.8	0.20458		391.85	0.1445	391.85	0.14843	391.85	0.12118
282.9	0.24872	282.9	0.23946	282.9	0.20485		391.95	0.14277	391.95	0.14638	391.95	0.12076
283	0.24834	283	0.24685	283	0.20124		392.05	0.14277	392.05	0.14723	392.05	0.12067
283.1	0.24765	283.1	0.25386	283.1	0.20588		392.15	0.14294	392.15	0.14682	392.15	0.12078
283.2	0.25029	283.2	0.25376	283.2	0.21128		392.25	0.14362	392.25	0.15095	392.25	0.12201
283.3	0.25406	283.3	0.25342	283.3	0.20878		392.35	0.14569	392.35	0.14876	392.35	0.12364
283.4	0.25443	283.4	0.25966	283.4	0.20982		392.45	0.14499	392.45	0.15048	392.45	0.12339
283.5	0.25931	283.5	0.26142	283.5	0.20912		392.55	0.1429	392.55	0.15128	392.55	0.11957
283.6	0.26267	283.6	0.25877	283.6	0.21313		392.65	0.14194	392.65	0.14978	392.65	0.12129
283.7	0.26141	283.7	0.26329	283.7	0.21512		392.75	0.14645	392.75	0.15002	392.75	0.12156
283.79	0.26271	283.79	0.25998	283.79	0.21882		392.85	0.14689	392.85	0.15089	392.85	0.11864
283.9	0.26684	283.9	0.26747	283.9	0.2172		392.95	0.14834	392.95	0.14847	392.95	0.12329
284	0.26799	284	0.26345	284	0.2191		393.05	0.14759	393.05	0.14585	393.05	0.12426
284.1	0.26787	284.1	0.26452	284.1	0.21528		393.15	0.14484	393.15	0.14801	393.15	0.12119
284.2	0.26675	284.2	0.2651	284.2	0.22125		393.25	0.14775	393.25	0.14859	393.25	0.12408
284.3	0.26692	284.3	0.2695	284.3	0.22009		393.35	0.14728	393.35	0.15514	393.35	0.123
284.4	0.27034	284.4	0.2683	284.4	0.22803		393.45	0.14782	393.45	0.15002	393.45	0.12335
284.5	0.27525	284.5	0.27039	284.5	0.22414		393.55	0.14819	393.55	0.15178	393.55	0.1254
284.59	0.28102	284.59	0.27914	284.59	0.22963		393.65	0.14788	393.65	0.15488	393.65	0.1237
284.7	0.28563	284.7	0.28618	284.7	0.23023		393.75	0.1485	393.75	0.15095	393.75	0.12351
284.8	0.28865	284.8	0.29344	284.8	0.23812		393.85	0.14942	393.85	0.15731	393.85	0.12163
284.9	0.29852	284.9	0.30422	284.9	0.25705		393.95	0.14985	393.95	0.15306	393.95	0.12493
285	0.31245	285	0.30055	285	0.25273		394.05	0.14852	394.05	0.15446	394.05	0.12583
285.1	0.3258	285.1	0.31791	285.1	0.26196		394.15	0.14931	394.15	0.15177	394.15	0.12333
285.2	0.34175	285.2	0.33282	285.2	0.26789		394.25	0.14941	394.25	0.15247	394.25	0.12872
285.3	0.36674	285.3	0.34812	285.3	0.27954		394.35	0.15029	394.35	0.15493	394.35	0.12578
285.39	0.39783	285.39	0.36863	285.39	0.28618		394.45	0.15041	394.45	0.15752	394.45	0.12862
285.5	0.44086	285.5	0.38844	285.5	0.297		394.55	0.15149	394.55	0.1531	394.55	0.12997
285.6	0.48355	285.6	0.4163	285.6	0.31716		394.65	0.14935	394.65	0.15637	394.65	0.12807
285.7	0.53364	285.7	0.44138	285.7	0.33159		394.75	0.15283	394.75	0.15697	394.75	0.12623
285.8	0.60488	285.8	0.47574	285.8	0.3419		394.85	0.15485	394.85	0.15406	394.85	0.12826
285.9	0.68925	285.9	0.51704	285.9	0.37062		394.95	0.15325	394.95	0.15486	394.95	0.12996
286	0.76919	286	0.56456	286	0.40679		395.05	0.15314	395.05	0.15715	395.05	0.12614
286.1	0.79719	286.1	0.58186	286.1	0.4267		395.15	0.15528	395.15	0.15788	395.15	0.12843
286.2	0.77575	286.2	0.55472	286.2	0.42267		395.25	0.15504	395.25	0.15969	395.25	0.13143
286.3	0.73146	286.3	0.52405	286.3	0.40531		395.35	0.15451	395.35	0.1586	395.35	0.1277
286.4	0.68546	286.4	0.48935	286.4	0.39815		395.45	0.15678	395.45	0.15746	395.45	0.12997
286.5	0.63111	286.5	0.45134	286.5	0.37845		395.55	0.15494	395.55	0.16036	395.55	0.13046
286.6	0.56287	286.6	0.42055	286.6	0.36568		395.65	0.15479	395.65	0.16244	395.65	0.13055
286.7	0.50224	286.7	0.39501	286.7	0.36294		395.75	0.15417	395.75	0.15822	395.75	0.13112
286.8	0.46108	286.8	0.38575	286.8	0.34392		395.85	0.15772	395.85	0.15591	395.85	0.13217
286.9	0.43943	286.9	0.3751	286.9	0.35762		395.95	0.15709	395.95	0.1618	395.95	0.1303
287	0.43627	287	0.38172	287	0.35965		396.05	0.15974	396.05	0.15955	396.05	0.13287
287.1	0.44678	287.1	0.40454	287.1	0.3776		396.15	0.16203	396.15	0.16122	396.15	0.1344
287.2	0.47059	287.2	0.41401	287.2	0.40433		396.25	0.15847	396.25	0.15843	396.25	0.13529
287.3	0.51753	287.3	0.45658	287.3	0.43407		396.35	0.15986	396.35	0.16255	396.35	0.13019
287.4	0.58564	287.4	0.50501	287.4	0.46004		396.45	0.15755	396.45	0.15965	396.45	0.13371
287.5	0.65808	287.5	0.55834	287.5	0.4857		396.55	0.16249	396.55	0.16737	396.55	0.13462
287.6	0.72822	287.6	0.6145	287.6	0.51109		396.65	0.16242	396.65	0.16469	396.65	0.13396
287.7	0.83722	287.7	0.69121	287.7	0.57096		396.75	0.16266	396.75	0.16227	396.75	0.13712
287.8	0.99539	287.8	0.82071	287.8	0.7162		396.85	0.16167	396.85	0.16685	396.85	0.13716
287.9	1.1905	287.9	1.0107	287.9	0.85703		396.95	0.16369	396.95	0.16603	396.95	0.13804
288	1.399	288	1.2029	288	1.0197		397.05	0.16362	397.05	0.16969	397.05	0.13632
288.1	1.6347	288.1	1.4467	288.1	1.1999		397.15	0.16536	397.15	0.16747	397.15	0.13655
288.2	1.8596	288.2	1.7077	288.2	1.3616		397.25	0.16849	397.25	0.16851	397.25	0.14118
288.29	2.0251	288.29	1.8723	288.29	1.4863		397.35	0.16519	397.35	0.16798	397.35	0.14129
288.4	2.1817	288.4	2.0099	288.4	1.5615		397.45	0.16903	397.45	0.17255	397.45	0.14366
288.5	2.3503	288.5	2.1734	288.5	1.6415		397.55	0.17317	397.55	0.17156	397.55	0.14492
288.6	2.5107	288.6	2.3253	288.6	1.7053		397.65	0.17384	397.65	0.17577	397.65	0.14416
288.7	2.7044	288.7	2.4841	288.7	1.7956		397.75	0.1786	397.75	0.17468	397.75	0.14688
288.8	3.0064	288.8	2.7325	288.8	1.897		397.85	0.18379	397.85	0.17686	397.85	0.15419
288.9	3.4232	288.9	3.1002	288.9	1.9901		397.95	0.18616	397.95	0.18243	397.95	0.15766
289	3.808	289	3.4687	289	2.0218		398.05	0.19756	398.05	0.18571	398.05	0.16873
289.1	4.0145	289.1	3.7393	289.1	2.0665		398.15	0.20405	398.15	0.19502	398.15	0.17754
289.2	4.1185	289.2	3.9279	289.2	2.1984		398.25	0.21835	398.25	0.20141	398.25	0.19541
289.3	4.2494	289.3	4.4641	289.3	2.5927		398.35	0.24147	398.35	0.21539	398.35	0.224
289.4	4.3738	289.4	4.8742	289.4	2.9501		398.45	0.27982	398.45	0.24785	398.45	0.26124
289.5	4.3876	289.5	5.0686	289.5	3.0441		398.55	0.34621	398.55	0.28985	398.55	0.3119
289.59	4.2727	289.59	4.8797	289.59	2.9435		398.65	0.44598	398.65	0.36889	398.65	0.37157
289.7	4.0095	289.7	4.5458	289.7	2.7102		398.75	0.56111	398.75	0.4549	398.75	0.43518
289.8	3.715	289.8	4.08	289.8	2.4523		398.85	0.69327	398.85	0.55092	398.85	0.49572
289.9	3.4576	289.9	3.7384	289.9	2.2705		398.95	0.81991	398.95	0.6247	398.95	0.55174
289.99	3.2772	289.99	3.4701	289.99	2.1141		399.05	0.91696	399.05	0.68509	399.05	0.57862
290.1	3.1599	290.1	3.3085	290.1	2.046		399.15	1.0049	399.15	0.74447	399.15	0.59802
290.2	3.0935	290.2	3.2022	290.2	1.9969		399.25	1.0659	399.25	0.77836	399.25	0.60747
290.3	3.0575	290.3	3.1457	290.3	1.9501		399.35	1.1155	399.35	0.80919	399.35	0.60841
290.4	3.028	290.4	3.1184	290.4	1.9324		399.45	1.14	399.45	0.82642	399.45	0.5928
290.5	3.0206	290.5	3.0967	290.5	1.9213		399.55	1.1217	399.55	0.83172	399.55	0.57624
290.6	3.021	290.6	3.0904	290.6	1.9016		399.65	1.1044	399.65	0.81001	399.65	0.56189
290.7	3.0291	290.7	3.0689	290.7	1.9012		399.75	1.0627	399.75	0.76333	399.75	0.54586
290.8	3.0379	290.8	3.0692	290.8	1.911		399.85	0.99951	399.85	0.72607	399.85	0.52058
290.9	3.0461	290.9	3.0565	290.9	1.9116		399.95	0.94751	399.95	0.68645	399.95	0.49455
291	3.0466	291	3.0848	291	1.9165		400.05	0.88271	400.05	0.64454	400.05	0.47396
291.1	3.0557	291.1	3.0587	291.1	1.9043		400.15	0.82239	400.15	0.59018	400.15	0.4561
291.2	3.0871	291.2	3.0786	291.2	1.9089		400.25	0.77742	400.25	0.5454	400.25	0.43972
291.3	3.0994	291.3	3.0877	291.3	1.9243		400.35	0.71315	400.35	0.51095	400.35	0.42735
291.4	3.1176	291.4	3.0979	291.4	1.9181		400.45	0.67655	400.45	0.4814	400.45	0.41961
291.5	3.146	291.5	3.1192	291.5	1.9213		400.55	0.64672	400.55	0.46308	400.55	0.41933
291.6	3.1613	291.6	3.1248	291.6	1.9233		400.65	0.62927	400.65	0.45146	400.65	0.41921
291.7	3.1817	291.7	3.1205	291.7	1.9364		400.75	0.6187	400.75	0.4449	400.75	0.4145
291.8	3.203	291.8	3.1733	291.8	1.94		400.85	0.61459	400.85	0.45092	400.85	0.41341
291.89	3.2277	291.89	3.1544	291.89	1.9553		400.95	0.62099	400.95	0.45349	400.95	0.41688
291.99	3.2558	291.99	3.1876	291.99	1.941		401.05	0.63206	401.05	0.46159	401.05	0.42026
292.09	3.2655	292.09	3.1815	292.09	1.9249		401.15	0.64475	401.15	0.47405	401.15	0.42295
292.2	3.2766	292.2	3.2112	292.2	1.9556		401.25	0.64974	401.25	0.48481	401.25	0.42919
292.3	3.2903	292.3	3.182	292.3	1.9513		401.35	0.65816	401.35	0.4923	401.35	0.43002
292.4	3.2868	292.4	3.1794	292.4	1.9697		401.45	0.66432	401.45	0.49805	401.45	0.43226
292.5	3.2855	292.5	3.2091	292.5	1.9485		401.55	0.67242	401.55	0.49736	401.55	0.42759
292.6	3.2992	292.6	3.2218	292.6	1.946		401.65	0.68245	401.65	0.49541	401.65	0.43487
292.7	3.3217	292.7	3.2063	292.7	1.9582		401.75	0.6972	401.75	0.50775	401.75	0.44354
292.8	3.3341	292.8	3.2351	292.8	1.9448		401.85	0.72961	401.85	0.53303	401.85	0.45033
292.89	3.3426	292.89	3.2094	292.89	1.9518		401.95	0.78162	401.95	0.57057	401.95	0.46253
293	3.3469	293	3.2143	293	1.9632		402.05	0.83431	402.05	0.62697	402.05	0.47802
293.1	3.3456	293.1	3.2206	293.1	1.9731		402.15	0.88953	402.15	0.6797	402.15	0.5028
293.2	3.3353	293.2	3.2323	293.2	1.9611		402.25	0.93447	402.25	0.71306	402.25	0.50733
293.3	3.3405	293.3	3.2237	293.3	1.9501		402.35	0.96293	402.35	0.73491	402.35	0.51049
293.39	3.3351	293.39	3.2202	293.39	1.9504		402.45	0.95948	402.45	0.73401	402.45	0.50364
293.5	3.3176	293.5	3.2197	293.5	1.951		402.55	0.94005	402.55	0.71087	402.55	0.49597
293.6	3.3082	293.6	3.2239	293.6	1.9337		402.65	0.91146	402.65	0.66885	402.65	0.49545
293.7	3.2903	293.7	3.2337	293.7	1.9284		402.75	0.88598	402.75	0.64056	402.75	0.49483
293.8	3.2718	293.8	3.2091	293.8	1.9286		402.85	0.85436	402.85	0.61304	402.85	0.49425
293.9	3.2702	293.9	3.2089	293.9	1.8992		402.95	0.84147	402.95	0.59231	402.95	0.49421
294	3.2677	294	3.199	294	1.8868		403.05	0.84026	403.05	0.58331	403.05	0.50286
294.1	3.2648	294.1	3.1607	294.1	1.8638		403.15	0.84321	403.15	0.58511	403.15	0.49843
294.2	3.2558	294.2	3.1377	294.2	1.8415		403.25	0.84711	403.25	0.58702	403.25	0.51257
294.29	3.239	294.29	3.1177	294.29	1.8228		403.35	0.8526	403.35	0.59449	403.35	0.51655
294.4	3.2181	294.4	3.1165	294.4	1.8151		403.45	0.86673	403.45	0.61509	403.45	0.53554
294.5	3.2183	294.5	3.0958	294.5	1.8083		403.55	0.87979	403.55	0.62198	403.55	0.53427
294.6	3.2055	294.6	3.071	294.6	1.7763		403.65	0.89523	403.65	0.64607	403.65	0.54613
294.7	3.1872	294.7	3.0364	294.7	1.7609		403.75	0.9149	403.75	0.65498	403.75	0.55582
294.8	3.1919	294.8	3.0433	294.8	1.7404		403.85	0.93522	403.85	0.68331	403.85	0.56749
294.9	3.1813	294.9	3.0196	294.9	1.7364		403.95	0.95956	403.95	0.70608	403.95	0.57402
295	3.1677	295	3.0227	295	1.7297		404.05	0.9879	404.05	0.73008	404.05	0.58108
295.1	3.1539	295.1	3	295.1	1.7056		404.15	1.0257	404.15	0.76146	404.15	0.59656
295.2	3.1368	295.2	2.9964	295.2	1.6996		404.25	1.0585	404.25	0.78629	404.25	0.614
295.29	3.1107	295.29	2.9654	295.29	1.6741		404.35	1.0971	404.35	0.82197	404.35	0.6184
295.4	3.0897	295.4	2.9466	295.4	1.6821		404.45	1.1265	404.45	0.8519	404.45	0.63761
295.5	3.082	295.5	2.9132	295.5	1.6724		404.55	1.1697	404.55	0.87307	404.55	0.65143
295.6	3.0647	295.6	2.9171	295.6	1.6647		404.65	1.2094	404.65	0.90955	404.65	0.66637
295.7	3.0497	295.7	2.9214	295.7	1.6412		404.75	1.2428	404.75	0.92057	404.75	0.68161
295.79	3.0324	295.79	2.8891	295.79	1.6487		404.85	1.2622	404.85	0.95292	404.85	0.69142
295.9	3.0109	295.9	2.881	295.9	1.6355		404.95	1.291	404.95	0.95203	404.95	0.69735
296	2.9929	296	2.8796	296	1.6308		405.05	1.3025	405.05	0.96591	405.05	0.70223
296.1	2.9696	296.1	2.851	296.1	1.6149		405.15	1.3183	405.15	0.978	405.15	0.71798
296.2	2.9608	296.2	2.84	296.2	1.6183		405.25	1.3243	405.25	0.9788	405.25	0.71017
296.3	2.9526	296.3	2.826	296.3	1.6169		405.35	1.3419	405.35	0.98586	405.35	0.72826
296.4	2.9403	296.4	2.8326	296.4	1.6089		405.45	1.3401	405.45	0.97532	405.45	0.73195
296.5	2.9315	296.5	2.82	296.5	1.6085		405.55	1.3563	405.55	0.98819	405.55	0.73471
296.6	2.9312	296.6	2.8008	296.6	1.6051		405.65	1.3516	405.65	0.99663	405.65	0.73969
296.7	2.9136	296.7	2.7937	296.7	1.603		405.75	1.3713	405.75	1.0027	405.75	0.74632
296.8	2.9045	296.8	2.786	296.8	1.607		405.84	1.3898	405.84	1.0029	405.84	0.75299
296.89	2.9013	296.89	2.785	296.89	1.5787		405.95	1.3967	405.95	1.0173	405.95	0.75415
297	2.8882	297	2.7819	297	1.5724		406.05	1.4105	406.05	1.0326	406.05	0.76008
297.1	2.8817	297.1	2.7663	297.1	1.5617		406.15	1.4291	406.15	1.0326	406.15	0.7556
297.2	2.8739	297.2	2.7457	297.2	1.5651		406.25	1.4412	406.25	1.0509	406.25	0.76303
297.3	2.8652	297.3	2.7514	297.3	1.5805		406.35	1.4556	406.35	1.0565	406.35	0.76631
297.4	2.851	297.4	2.7395	297.4	1.5698		406.45	1.4634	406.45	1.0642	406.45	0.77177
297.5	2.8365	297.5	2.7386	297.5	1.5728		406.55	1.4674	406.55	1.0632	406.55	0.7867
297.6	2.8305	297.6	2.711	297.6	1.5466		406.65	1.4801	406.65	1.0767	406.65	0.77942
297.7	2.8275	297.7	2.6927	297.7	1.5485		406.75	1.4853	406.75	1.0737	406.75	0.77369
297.8	2.8295	297.8	2.717	297.8	1.5352		406.85	1.4915	406.85	1.0803	406.85	0.78697
297.9	2.8207	297.9	2.7081	297.9	1.5428		406.95	1.4956	406.95	1.0929	406.95	0.78609
298	2.8112	298	2.6901	298	1.5355		407.05	1.4959	407.05	1.0965	407.05	0.78164
298.1	2.8076	298.1	2.6945	298.1	1.5443		407.15	1.5138	407.15	1.0988	407.15	0.7879
298.2	2.7943	298.2	2.6726	298.2	1.5369		407.25	1.5143	407.25	1.098	407.25	0.78868
298.3	2.7809	298.3	2.679	298.3	1.5256		407.35	1.515	407.35	1.0981	407.35	0.78752
298.4	2.7728	298.4	2.6641	298.4	1.5266		407.45	1.5304	407.45	1.1034	407.45	0.78991
298.5	2.7652	298.5	2.66	298.5	1.5075		407.55	1.5423	407.55	1.108	407.55	0.78955
298.6	2.7495	298.6	2.6496	298.6	1.52		407.65	1.5469	407.65	1.1144	407.65	0.79034
298.7	2.7524	298.7	2.6532	298.7	1.5221		407.75	1.5474	407.75	1.1207	407.75	0.7943
298.8	2.7426	298.8	2.6382	298.8	1.5107		407.85	1.5513	407.85	1.1304	407.85	0.79655
298.9	2.7353	298.9	2.6276	298.9	1.5001		407.95	1.564	407.95	1.1305	407.95	0.79243
299	2.7236	299	2.6134	299	1.4993		408.05	1.5664	408.05	1.1278	408.05	0.7867
299.1	2.7075	299.1	2.5984	299.1	1.4948		408.14	1.5666	408.14	1.1376	408.14	0.79378
299.2	2.7041	299.2	2.6024	299.2	1.5044		408.25	1.5684	408.25	1.1333	408.25	0.79125
299.3	2.6983	299.3	2.5812	299.3	1.4852		408.35	1.5779	408.35	1.1425	408.35	0.79548
299.4	2.6856	299.4	2.5584	299.4	1.4868		408.45	1.5884	408.45	1.1502	408.45	0.79611
299.5	2.6762	299.5	2.5801	299.5	1.4794		408.55	1.5859	408.55	1.1512	408.55	0.79457
299.6	2.6659	299.6	2.5381	299.6	1.4857		408.65	1.5885	408.65	1.1532	408.65	0.79089
299.7	2.65	299.7	2.5398	299.7	1.4761		408.75	1.5914	408.75	1.152	408.75	0.79524
299.8	2.6386	299.8	2.5479	299.8	1.4675		408.85	1.5912	408.85	1.1631	408.85	0.79478
299.9	2.6354	299.9	2.5176	299.9	1.4638		408.95	1.5804	408.95	1.1516	408.95	0.79638
300	2.6284	300	2.5162	300	1.4582		409.05	1.5833	409.05	1.1524	409.05	0.78956
300.1	2.622	300.1	2.4966	300.1	1.4472		409.15	1.5786	409.15	1.1582	409.15	0.78288
300.2	2.6109	300.2	2.4992	300.2	1.4466		409.25	1.5762	409.25	1.1476	409.25	0.78607
300.3	2.6025	300.3	2.4943	300.3	1.4591		409.35	1.5881	409.35	1.1489	409.35	0.78966
300.4	2.5958	300.4	2.4759	300.4	1.4352		409.45	1.579	409.45	1.1548	409.45	0.79016
300.5	2.5889	300.5	2.466	300.5	1.4417		409.55	1.5712	409.55	1.1459	409.55	0.78154
300.6	2.5796	300.6	2.4657	300.6	1.434		409.65	1.5593	409.65	1.1376	409.65	0.77999
300.7	2.5743	300.7	2.4489	300.7	1.4304		409.75	1.5555	409.75	1.1341	409.75	0.78101
300.8	2.5688	300.8	2.4465	300.8	1.4299		409.85	1.556	409.85	1.1322	409.85	0.77482
300.9	2.5562	300.9	2.4427	300.9	1.4159		409.95	1.5523	409.95	1.1151	409.95	0.77336
301	2.5499	301	2.4467	301	1.4206		410.05	1.5302	410.05	1.1184	410.05	0.7753
301.1	2.5399	301.1	2.4313	301.1	1.4276		410.15	1.5348	410.15	1.1133	410.15	0.76599
301.2	2.5348	301.2	2.4382	301.2	1.4194		410.25	1.5296	410.25	1.1066	410.25	0.7635
301.3	2.53	301.3	2.4188	301.3	1.4178		410.35	1.5187	410.35	1.1046	410.35	0.76544
301.4	2.5226	301.4	2.4111	301.4	1.4141		410.45	1.5106	410.45	1.0959	410.45	0.76826
301.5	2.5178	301.5	2.4093	301.5	1.4168		410.55	1.5049	410.55	1.0882	410.55	0.76327
301.59	2.5069	301.59	2.4002	301.59	1.4068		410.65	1.5019	410.65	1.0835	410.65	0.76593
301.7	2.5024	301.7	2.3858	301.7	1.4022		410.75	1.4944	410.75	1.0713	410.75	0.75785
301.8	2.4983	301.8	2.3943	301.8	1.4189		410.85	1.4781	410.85	1.0727	410.85	0.76448
301.9	2.4926	301.9	2.3889	301.9	1.4152		410.95	1.4775	410.95	1.0727	410.95	0.76257
302	2.4841	302	2.365	302	1.4101		411.05	1.4795	411.05	1.0598	411.05	0.76599
302.1	2.4849	302.1	2.3749	302.1	1.399		411.15	1.4696	411.15	1.0721	411.15	0.75918
302.2	2.487	302.2	2.3749	302.2	1.3973		411.25	1.4612	411.25	1.0692	411.25	0.75766
302.3	2.4715	302.3	2.3665	302.3	1.4006		411.35	1.4585	411.35	1.0555	411.35	0.75822
302.39	2.4654	302.39	2.3755	302.39	1.3932		411.45	1.4528	411.45	1.0591	411.45	0.76009
302.5	2.4615	302.5	2.3836	302.5	1.3889		411.55	1.4543	411.55	1.0464	411.55	0.75123
302.6	2.4513	302.6	2.3711	302.6	1.3945		411.65	1.4458	411.65	1.0421	411.65	0.75238
302.7	2.4431	302.7	2.3574	302.7	1.392		411.75	1.4401	411.75	1.0431	411.75	0.75598
302.8	2.4355	302.8	2.3471	302.8	1.3904		411.85	1.4393	411.85	1.0467	411.85	0.75269
302.9	2.4369	302.9	2.3578	302.9	1.3916		411.95	1.4353	411.95	1.043	411.95	0.75266
303	2.4247	303	2.3515	303	1.3819		412.05	1.4319	412.05	1.0366	412.05	0.75656
303.1	2.4252	303.1	2.3378	303.1	1.3871		412.15	1.4348	412.15	1.0461	412.15	0.75193
303.2	2.4204	303.2	2.3271	303.2	1.3814		412.25	1.4259	412.25	1.0376	412.25	0.75263
303.3	2.4095	303.3	2.3363	303.3	1.3759		412.35	1.4191	412.35	1.0323	412.35	0.75951
303.4	2.4109	303.4	2.329	303.4	1.3816		412.45	1.431	412.45	1.0282	412.45	0.75129
303.5	2.4077	303.5	2.3158	303.5	1.3777		412.55	1.4237	412.55	1.0363	412.55	0.75333
303.6	2.3931	303.6	2.3035	303.6	1.3602		412.65	1.4212	412.65	1.0362	412.65	0.75823
303.7	2.386	303.7	2.3148	303.7	1.3688		412.75	1.417	412.75	1.0305	412.75	0.75344
303.8	2.3784	303.8	2.2956	303.8	1.3695		412.85	1.4227	412.85	1.0376	412.85	0.75161
303.9	2.3788	303.9	2.2857	303.9	1.3558		412.95	1.4168	412.95	1.0314	412.95	0.75012
304	2.3743	304	2.2856	304	1.3601		413.05	1.4226	413.05	1.0391	413.05	0.7481
304.1	2.3613	304.1	2.2742	304.1	1.3581		413.15	1.4183	413.15	1.0401	413.15	0.74433
304.2	2.3542	304.2	2.2888	304.2	1.3518		413.25	1.4244	413.25	1.0365	413.25	0.7463
304.3	2.353	304.3	2.2796	304.3	1.3402		413.35	1.4161	413.35	1.0452	413.35	0.75104
304.4	2.338	304.4	2.2668	304.4	1.3485		413.45	1.4156	413.45	1.0356	413.45	0.75141
304.49	2.3295	304.49	2.2605	304.49	1.3389		413.55	1.4138	413.55	1.0382	413.55	0.74553
304.6	2.3278	304.6	2.244	304.6	1.3345		413.65	1.4146	413.65	1.0415	413.65	0.74908
304.7	2.3179	304.7	2.235	304.7	1.3343		413.75	1.4265	413.75	1.0447	413.75	0.74404
304.8	2.3043	304.8	2.2259	304.8	1.3231		413.85	1.4197	413.85	1.04	413.85	0.74716
304.9	2.2915	304.9	2.2184	304.9	1.3331		413.95	1.4294	413.95	1.0362	413.95	0.74006
305	2.2809	305	2.2111	305	1.3061		414.05	1.4182	414.05	1.0502	414.05	0.74083
305.1	2.2678	305.1	2.1981	305.1	1.3188		414.15	1.4176	414.15	1.0384	414.15	0.74429
305.2	2.267	305.2	2.2048	305.2	1.3107		414.25	1.4172	414.25	1.039	414.25	0.74988
305.3	2.262	305.3	2.1917	305.3	1.3102		414.35	1.4218	414.35	1.0417	414.35	0.7457
305.4	2.2471	305.4	2.1662	305.4	1.3053		414.45	1.4168	414.45	1.0414	414.45	0.74088
305.5	2.2353	305.5	2.17	305.5	1.2961		414.55	1.418	414.55	1.04	414.55	0.74266
305.6	2.2199	305.6	2.1518	305.6	1.2956		414.65	1.4185	414.65	1.0373	414.65	0.74453
305.7	2.2102	305.7	2.1419	305.7	1.2907		414.75	1.4112	414.75	1.0385	414.75	0.74255
305.8	2.2128	305.8	2.1315	305.8	1.2953		414.84	1.4107	414.84	1.0321	414.84	0.7413
305.9	2.2066	305.9	2.1219	305.9	1.2798		414.95	1.4038	414.95	1.0335	414.95	0.73896
306	2.1943	306	2.1059	306	1.2748		415.05	1.4066	415.05	1.0258	415.05	0.73946
306.1	2.1788	306.1	2.1095	306.1	1.2748		415.15	1.4068	415.15	1.0339	415.15	0.73461
306.2	2.1712	306.2	2.0965	306.2	1.2691		415.25	1.3983	415.25	1.0348	415.25	0.73229
306.3	2.1653	306.3	2.0859	306.3	1.2651		415.35	1.4005	415.35	1.0287	415.35	0.73826
306.4	2.1567	306.4	2.0653	306.4	1.2629		415.45	1.3997	415.45	1.0286	415.45	0.73626
306.5	2.1501	306.5	2.0638	306.5	1.2639		415.55	1.3914	415.55	1.0248	415.55	0.73813
306.6	2.1371	306.6	2.0473	306.6	1.2582		415.65	1.3844	415.65	1.0246	415.65	0.73252
306.7	2.1207	306.7	2.0479	306.7	1.2564		415.75	1.3906	415.75	1.0173	415.75	0.73021
306.8	2.1213	306.8	2.033	306.8	1.2372		415.85	1.3858	415.85	1.0139	415.85	0.73665
306.9	2.1166	306.9	2.0166	306.9	1.2526		415.95	1.3718	415.95	1.0105	415.95	0.72914
307	2.0937	307	2.0365	307	1.239		416.05	1.3695	416.05	1.0085	416.05	0.73097
307.1	2.0818	307.1	2.0017	307.1	1.2337		416.15	1.3628	416.15	1.0008	416.15	0.72928
307.2	2.0758	307.2	2.0059	307.2	1.2309		416.25	1.3576	416.25	1.0109	416.25	0.72365
307.3	2.0757	307.3	1.9944	307.3	1.2242		416.35	1.3561	416.35	1.0038	416.35	0.72525
307.4	2.0661	307.4	1.988	307.4	1.2232		416.44	1.3541	416.44	1.0017	416.44	0.73009
307.5	2.0513	307.5	1.9705	307.5	1.2242		416.55	1.3527	416.55	1.0059	416.55	0.72508
307.6	2.0448	307.6	1.9656	307.6	1.2246		416.65	1.3426	416.65	0.99577	416.65	0.72046
307.7	2.0316	307.7	1.9704	307.7	1.214		416.75	1.3466	416.75	0.9927	416.75	0.72176
307.8	2.0184	307.8	1.9472	307.8	1.203		416.85	1.3402	416.85	0.98251	416.85	0.71871
307.9	2.014	307.9	1.9651	307.9	1.2099		416.95	1.3356	416.95	0.98843	416.95	0.71712
308	2.0148	308	1.9315	308	1.2173		417.05	1.3282	417.05	0.98713	417.05	0.71606
308.1	2.0111	308.1	1.9287	308.1	1.2117		417.15	1.3257	417.15	0.99247	417.15	0.71202
308.2	2.0012	308.2	1.9186	308.2	1.2048		417.25	1.3189	417.25	0.9757	417.25	0.71379
308.3	1.9909	308.3	1.9194	308.3	1.197		417.35	1.3111	417.35	0.9748	417.35	0.70891
308.4	1.9789	308.4	1.9119	308.4	1.206		417.45	1.3044	417.45	0.97141	417.45	0.7093
308.5	1.9782	308.5	1.8915	308.5	1.1919		417.55	1.304	417.55	0.96513	417.55	0.71714
308.6	1.9787	308.6	1.9042	308.6	1.1933		417.65	1.3016	417.65	0.9683	417.65	0.71264
308.7	1.9686	308.7	1.8927	308.7	1.1972		417.75	1.2978	417.75	0.96578	417.75	0.71748
308.8	1.9621	308.8	1.8856	308.8	1.1939		417.85	1.3019	417.85	0.96223	417.85	0.70627
308.9	1.9534	308.9	1.893	308.9	1.1948		417.95	1.295	417.95	0.9586	417.95	0.71046
309	1.9497	309	1.8757	309	1.1895		418.05	1.2896	418.05	0.94776	418.05	0.69921
309.1	1.9456	309.1	1.8665	309.1	1.1823		418.15	1.2732	418.15	0.94609	418.15	0.7033
309.2	1.9368	309.2	1.8603	309.2	1.1794		418.25	1.2704	418.25	0.95125	418.25	0.69957
309.31	1.9296	309.31	1.8582	309.31	1.1811		418.35	1.2606	418.35	0.93855	418.35	0.70772
309.4	1.9211	309.4	1.8512	309.4	1.1673		418.45	1.2637	418.45	0.93808	418.45	0.70154
309.5	1.9168	309.5	1.8539	309.5	1.1789		418.55	1.26	418.55	0.93687	418.55	0.69317
309.6	1.9134	309.6	1.859	309.6	1.1768		418.65	1.2508	418.65	0.93289	418.65	0.69826
309.7	1.9057	309.7	1.8448	309.7	1.1731		418.75	1.2435	418.75	0.93266	418.75	0.69364
309.8	1.8993	309.8	1.8371	309.8	1.1759		418.85	1.2419	418.85	0.92647	418.85	0.69402
309.9	1.8982	309.9	1.8309	309.9	1.1685		418.95	1.2345	418.95	0.92168	418.95	0.68951
310	1.8943	310	1.8254	310	1.1599		419.05	1.2276	419.05	0.91462	419.05	0.68264
310.1	1.8877	310.1	1.8223	310.1	1.1668		419.15	1.2271	419.15	0.92387	419.15	0.69185
310.19	1.8843	310.19	1.8111	310.19	1.158		419.25	1.2199	419.25	0.92017	419.25	0.68895
310.3	1.8765	310.3	1.8077	310.3	1.1576		419.35	1.2187	419.35	0.9119	419.35	0.67827
310.4	1.8718	310.4	1.8121	310.4	1.1666		419.45	1.203	419.45	0.90539	419.45	0.67385
310.5	1.8658	310.5	1.7992	310.5	1.1608		419.55	1.2066	419.55	0.90787	419.55	0.6816
310.59	1.8653	310.59	1.8097	310.59	1.1534		419.65	1.1986	419.65	0.90436	419.65	0.67593
310.7	1.8607	310.7	1.7936	310.7	1.1578		419.75	1.1953	419.75	0.89319	419.75	0.68145
310.8	1.8572	310.8	1.8048	310.8	1.1503		419.85	1.1906	419.85	0.89041	419.85	0.67805
310.9	1.8542	310.9	1.7894	310.9	1.1515		419.95	1.1854	419.95	0.89503	419.95	0.67103
311	1.8489	311	1.795	311	1.1444		420.05	1.1854	420.05	0.89457	420.05	0.67289
311.1	1.8452	311.1	1.7864	311.1	1.1546		420.15	1.1794	420.15	0.89336	420.15	0.67554
311.2	1.8415	311.2	1.7824	311.2	1.1475		420.25	1.1768	420.25	0.8813	420.25	0.66998
311.3	1.839	311.3	1.7636	311.3	1.1392		420.35	1.1718	420.35	0.86771	420.35	0.66204
311.4	1.8318	311.4	1.7675	311.4	1.1394		311.4	1.8318	311.4	1.7675	311.4	1.1394
311.5	1.8263	311.5	1.7691	311.5	1.1309		311.5	1.8263	311.5	1.7691	311.5	1.1309
311.6	1.8285	311.6	1.76	311.6	1.1316		311.6	1.8285	311.6	1.76	311.6	1.1316
311.7	1.8344	311.7	1.7755	311.7	1.1374		311.7	1.8344	311.7	1.7755	311.7	1.1374
311.8	1.8297	311.8	1.7579	311.8	1.1355		311.8	1.8297	311.8	1.7579	311.8	1.1355
311.9	1.8238	311.9	1.756	311.9	1.1355		311.9	1.8238	311.9	1.756	311.9	1.1355
311.99	1.8222	311.99	1.7553	311.99	1.1378		311.99	1.8222	311.99	1.7553	311.99	1.1378
312.1	1.8172	312.1	1.764	312.1	1.1281		312.1	1.8172	312.1	1.764	312.1	1.1281
312.2	1.8172	312.2	1.7461	312.2	1.1284		312.2	1.8172	312.2	1.7461	312.2	1.1284
312.3	1.8117	312.3	1.7396	312.3	1.1348		312.3	1.8117	312.3	1.7396	312.3	1.1348
312.4	1.8045	312.4	1.7509	312.4	1.1284		312.4	1.8045	312.4	1.7509	312.4	1.1284
312.5	1.8009	312.5	1.7317	312.5	1.119		312.5	1.8009	312.5	1.7317	312.5	1.119
312.6	1.8014	312.6	1.7404	312.6	1.1236		312.6	1.8014	312.6	1.7404	312.6	1.1236
312.7	1.7996	312.7	1.7383	312.7	1.1206		312.7	1.7996	312.7	1.7383	312.7	1.1206
312.8	1.7956	312.8	1.7443	312.8	1.1228		312.8	1.7956	312.8	1.7443	312.8	1.1228
312.9	1.7969	312.9	1.7322	312.9	1.1296		312.9	1.7969	312.9	1.7322	312.9	1.1296
313	1.7916	313	1.7324	313	1.1098		313	1.7916	313	1.7324	313	1.1098
313.1	1.7815	313.1	1.7309	313.1	1.1253		313.1	1.7815	313.1	1.7309	313.1	1.1253
313.2	1.7794	313.2	1.7124	313.2	1.1115		313.2	1.7794	313.2	1.7124	313.2	1.1115
313.3	1.7757	313.3	1.7304	313.3	1.1283		313.3	1.7757	313.3	1.7304	313.3	1.1283
313.4	1.7801	313.4	1.7122	313.4	1.1084		313.4	1.7801	313.4	1.7122	313.4	1.1084
313.5	1.7797	313.5	1.7223	313.5	1.1162		313.5	1.7797	313.5	1.7223	313.5	1.1162
313.6	1.7763	313.6	1.7271	313.6	1.1156		313.6	1.7763	313.6	1.7271	313.6	1.1156
313.7	1.7748	313.7	1.7162	313.7	1.1087		313.7	1.7748	313.7	1.7162	313.7	1.1087
313.8	1.7685	313.8	1.7267	313.8	1.1162		313.8	1.7685	313.8	1.7267	313.8	1.1162
313.9	1.7628	313.9	1.7007	313.9	1.1109		313.9	1.7628	313.9	1.7007	313.9	1.1109
314	1.7626	314	1.7039	314	1.1121		314	1.7626	314	1.7039	314	1.1121
314.09	1.7699	314.09	1.7032	314.09	1.1047		314.09	1.7699	314.09	1.7032	314.09	1.1047
314.2	1.764	314.2	1.7026	314.2	1.1082		314.2	1.764	314.2	1.7026	314.2	1.1082
314.3	1.7591	314.3	1.7022	314.3	1.109		314.3	1.7591	314.3	1.7022	314.3	1.109
314.4	1.7621	314.4	1.7009	314.4	1.0992		314.4	1.7621	314.4	1.7009	314.4	1.0992
314.5	1.759	314.5	1.7005	314.5	1.1077		314.5	1.759	314.5	1.7005	314.5	1.1077
314.6	1.7475	314.6	1.6951	314.6	1.1064		314.6	1.7475	314.6	1.6951	314.6	1.1064
314.7	1.7436	314.7	1.6922	314.7	1.0953		314.7	1.7436	314.7	1.6922	314.7	1.0953
314.8	1.7376	314.8	1.6881	314.8	1.1081		314.8	1.7376	314.8	1.6881	314.8	1.1081
314.9	1.7358	314.9	1.6915	314.9	1.0954		314.9	1.7358	314.9	1.6915	314.9	1.0954
315	1.7399	315	1.6985	315	1.1022		315	1.7399	315	1.6985	315	1.1022
315.1	1.7326	315.1	1.6836	315.1	1.0936		315.1	1.7326	315.1	1.6836	315.1	1.0936
315.2	1.7356	315.2	1.6873	315.2	1.1083		315.2	1.7356	315.2	1.6873	315.2	1.1083
315.3	1.7362	315.3	1.6835	315.3	1.0988		315.3	1.7362	315.3	1.6835	315.3	1.0988
315.4	1.7289	315.4	1.677	315.4	1.0973		315.4	1.7289	315.4	1.677	315.4	1.0973
315.5	1.7277	315.5	1.6831	315.5	1.1015		315.5	1.7277	315.5	1.6831	315.5	1.1015
315.6	1.7229	315.6	1.6816	315.6	1.0974		315.6	1.7229	315.6	1.6816	315.6	1.0974
315.7	1.7203	315.7	1.6799	315.7	1.0908		315.7	1.7203	315.7	1.6799	315.7	1.0908
315.8	1.7233	315.8	1.666	315.8	1.0855		315.8	1.7233	315.8	1.666	315.8	1.0855
315.9	1.7195	315.9	1.6701	315.9	1.0955		315.9	1.7195	315.9	1.6701	315.9	1.0955
316	1.7221	316	1.6617	316	1.0926		316	1.7221	316	1.6617	316	1.0926
316.1	1.7195	316.1	1.6669	316.1	1.0922		316.1	1.7195	316.1	1.6669	316.1	1.0922
316.2	1.7051	316.2	1.6595	316.2	1.095		316.2	1.7051	316.2	1.6595	316.2	1.095
316.3	1.7027	316.3	1.6544	316.3	1.0946		316.3	1.7027	316.3	1.6544	316.3	1.0946
316.4	1.7034	316.4	1.6609	316.4	1.0946		316.4	1.7034	316.4	1.6609	316.4	1.0946
316.5	1.7051	316.5	1.6537	316.5	1.09		316.5	1.7051	316.5	1.6537	316.5	1.09
316.6	1.7081	316.6	1.6658	316.6	1.0954		316.6	1.7081	316.6	1.6658	316.6	1.0954
316.7	1.7011	316.7	1.6498	316.7	1.0855		316.7	1.7011	316.7	1.6498	316.7	1.0855
316.8	1.6957	316.8	1.6581	316.8	1.0965		316.8	1.6957	316.8	1.6581	316.8	1.0965
316.9	1.6948	316.9	1.6579	316.9	1.0975		316.9	1.6948	316.9	1.6579	316.9	1.0975
317	1.69	317	1.6568	317	1.0849		317	1.69	317	1.6568	317	1.0849
317.1	1.6865	317.1	1.6621	317.1	1.0835		317.1	1.6865	317.1	1.6621	317.1	1.0835
317.2	1.6795	317.2	1.6488	317.2	1.0913		317.2	1.6795	317.2	1.6488	317.2	1.0913
317.3	1.6861	317.3	1.6446	317.3	1.0957		317.3	1.6861	317.3	1.6446	317.3	1.0957
317.4	1.692	317.4	1.6616	317.4	1.0905		317.4	1.692	317.4	1.6616	317.4	1.0905
317.5	1.6872	317.5	1.6441	317.5	1.0892		317.5	1.6872	317.5	1.6441	317.5	1.0892
317.59	1.6833	317.59	1.6345	317.59	1.0947		317.59	1.6833	317.59	1.6345	317.59	1.0947
317.7	1.6801	317.7	1.6374	317.7	1.0832		317.7	1.6801	317.7	1.6374	317.7	1.0832
317.8	1.6803	317.8	1.6486	317.8	1.0913		317.8	1.6803	317.8	1.6486	317.8	1.0913
317.9	1.6771	317.9	1.6331	317.9	1.0836		317.9	1.6771	317.9	1.6331	317.9	1.0836
318	1.6741	318	1.6422	318	1.0916		318	1.6741	318	1.6422	318	1.0916
318.1	1.673	318.1	1.6417	318.1	1.0864		318.1	1.673	318.1	1.6417	318.1	1.0864
318.2	1.6772	318.2	1.637	318.2	1.0797		318.2	1.6772	318.2	1.637	318.2	1.0797
318.3	1.6751	318.3	1.6259	318.3	1.0889		318.3	1.6751	318.3	1.6259	318.3	1.0889
318.4	1.6651	318.4	1.6267	318.4	1.0849		318.4	1.6651	318.4	1.6267	318.4	1.0849
318.49	1.664	318.49	1.6274	318.49	1.0838		318.49	1.664	318.49	1.6274	318.49	1.0838
318.6	1.6659	318.6	1.6338	318.6	1.0833		318.6	1.6659	318.6	1.6338	318.6	1.0833
318.7	1.6631	318.7	1.631	318.7	1.0849		318.7	1.6631	318.7	1.631	318.7	1.0849
318.8	1.6569	318.8	1.6096	318.8	1.0814		318.8	1.6569	318.8	1.6096	318.8	1.0814
318.9	1.6619	318.9	1.6289	318.9	1.0795		318.9	1.6619	318.9	1.6289	318.9	1.0795
319	1.6663	319	1.6177	319	1.0772		319	1.6663	319	1.6177	319	1.0772
319.1	1.6553	319.1	1.6243	319.1	1.0671		319.1	1.6553	319.1	1.6243	319.1	1.0671
319.2	1.6494	319.2	1.6193	319.2	1.0888		319.2	1.6494	319.2	1.6193	319.2	1.0888
319.3	1.6512	319.3	1.6186	319.3	1.0789		319.3	1.6512	319.3	1.6186	319.3	1.0789
319.4	1.6494	319.4	1.6173	319.4	1.0715		319.4	1.6494	319.4	1.6173	319.4	1.0715
319.5	1.6466	319.5	1.6153	319.5	1.0819		319.5	1.6466	319.5	1.6153	319.5	1.0819
319.6	1.6439	319.6	1.6152	319.6	1.0676		319.6	1.6439	319.6	1.6152	319.6	1.0676
319.7	1.6421	319.7	1.6112	319.7	1.0757		319.7	1.6421	319.7	1.6112	319.7	1.0757
319.8	1.6459	319.8	1.6054	319.8	1.0804		319.8	1.6459	319.8	1.6054	319.8	1.0804
319.9	1.6397	319.9	1.612	319.9	1.0683		319.9	1.6397	319.9	1.612	319.9	1.0683
320	1.6403	320	1.6035	320	1.0736		320	1.6403	320	1.6035	320	1.0736
320.1	1.6437	320.1	1.609	320.1	1.0744		320.1	1.6437	320.1	1.609	320.1	1.0744
320.2	1.6436	320.2	1.6084	320.2	1.0754		320.2	1.6436	320.2	1.6084	320.2	1.0754
320.29	1.638	320.29	1.6056	320.29	1.0714		320.29	1.638	320.29	1.6056	320.29	1.0714
320.4	1.6313	320.4	1.5966	320.4	1.0702		320.4	1.6313	320.4	1.5966	320.4	1.0702
320.5	1.6351	320.5	1.599	320.5	1.0722		320.5	1.6351	320.5	1.599	320.5	1.0722
320.6	1.6342	320.6	1.6009	320.6	1.0737		320.6	1.6342	320.6	1.6009	320.6	1.0737
320.7	1.6356	320.7	1.5964	320.7	1.0651		320.7	1.6356	320.7	1.5964	320.7	1.0651
320.8	1.642	320.8	1.6043	320.8	1.0691		320.8	1.642	320.8	1.6043	320.8	1.0691
320.9	1.6333	320.9	1.5936	320.9	1.0692		320.9	1.6333	320.9	1.5936	320.9	1.0692
321	1.6293	321	1.609	321	1.0558		321	1.6293	321	1.609	321	1.0558
321.1	1.6269	321.1	1.6041	321.1	1.0685		321.1	1.6269	321.1	1.6041	321.1	1.0685
321.2	1.6232	321.2	1.5965	321.2	1.0674		321.2	1.6232	321.2	1.5965	321.2	1.0674
321.3	1.6245	321.3	1.5858	321.3	1.0748		321.3	1.6245	321.3	1.5858	321.3	1.0748
321.4	1.6252	321.4	1.5829	321.4	1.0613		321.4	1.6252	321.4	1.5829	321.4	1.0613
321.5	1.6245	321.5	1.5915	321.5	1.0636		321.5	1.6245	321.5	1.5915	321.5	1.0636
321.6	1.6189	321.6	1.5905	321.6	1.0646		321.6	1.6189	321.6	1.5905	321.6	1.0646
321.7	1.6179	321.7	1.589	321.7	1.0732		321.7	1.6179	321.7	1.589	321.7	1.0732
321.8	1.6226	321.8	1.5892	321.8	1.0687		321.8	1.6226	321.8	1.5892	321.8	1.0687
321.89	1.6185	321.89	1.5889	321.89	1.0594		321.89	1.6185	321.89	1.5889	321.89	1.0594
322	1.6137	322	1.5825	322	1.058		322	1.6137	322	1.5825	322	1.058
322.1	1.6183	322.1	1.584	322.1	1.066		322.1	1.6183	322.1	1.584	322.1	1.066
322.19	1.6153	322.19	1.5764	322.19	1.0614		322.19	1.6153	322.19	1.5764	322.19	1.0614
322.29	1.6066	322.29	1.5877	322.29	1.0645		322.29	1.6066	322.29	1.5877	322.29	1.0645
322.4	1.61	322.4	1.5765	322.4	1.0642		322.4	1.61	322.4	1.5765	322.4	1.0642
322.5	1.6084	322.5	1.5678	322.5	1.0644		322.5	1.6084	322.5	1.5678	322.5	1.0644
322.6	1.6028	322.6	1.5722	322.6	1.0529		322.6	1.6028	322.6	1.5722	322.6	1.0529
322.7	1.6019	322.7	1.5626	322.7	1.0644		322.7	1.6019	322.7	1.5626	322.7	1.0644
322.8	1.5993	322.8	1.5722	322.8	1.0553		322.8	1.5993	322.8	1.5722	322.8	1.0553
322.89	1.6003	322.89	1.5684	322.89	1.0592		322.89	1.6003	322.89	1.5684	322.89	1.0592
323	1.5999	323	1.5644	323	1.0492		323	1.5999	323	1.5644	323	1.0492
323.1	1.5967	323.1	1.5581	323.1	1.0626		323.1	1.5967	323.1	1.5581	323.1	1.0626
323.19	1.5923	323.19	1.5613	323.19	1.0519		323.19	1.5923	323.19	1.5613	323.19	1.0519
323.3	1.5961	323.3	1.5632	323.3	1.0451		323.3	1.5961	323.3	1.5632	323.3	1.0451
323.4	1.5931	323.4	1.5553	323.4	1.0531		323.4	1.5931	323.4	1.5553	323.4	1.0531
323.49	1.5893	323.49	1.5589	323.49	1.0515		323.49	1.5893	323.49	1.5589	323.49	1.0515
323.6	1.5896	323.6	1.5651	323.6	1.051		323.6	1.5896	323.6	1.5651	323.6	1.051
323.7	1.591	323.7	1.5543	323.7	1.0448		323.7	1.591	323.7	1.5543	323.7	1.0448
323.8	1.5901	323.8	1.5392	323.8	1.0463		323.8	1.5901	323.8	1.5392	323.8	1.0463
323.9	1.589	323.9	1.551	323.9	1.0425		323.9	1.589	323.9	1.551	323.9	1.0425
324	1.5802	324	1.5469	324	1.049		324	1.5802	324	1.5469	324	1.049
324.1	1.5855	324.1	1.5467	324.1	1.046		324.1	1.5855	324.1	1.5467	324.1	1.046
324.2	1.5839	324.2	1.5507	324.2	1.0467		324.2	1.5839	324.2	1.5507	324.2	1.0467
324.3	1.5773	324.3	1.5431	324.3	1.0446		324.3	1.5773	324.3	1.5431	324.3	1.0446
324.4	1.5834	324.4	1.5446	324.4	1.044		324.4	1.5834	324.4	1.5446	324.4	1.044
324.5	1.5768	324.5	1.5415	324.5	1.0386		324.5	1.5768	324.5	1.5415	324.5	1.0386
324.6	1.5669	324.6	1.5388	324.6	1.0483		324.6	1.5669	324.6	1.5388	324.6	1.0483
324.7	1.5634	324.7	1.5486	324.7	1.039		324.7	1.5634	324.7	1.5486	324.7	1.039
324.8	1.566	324.8	1.5373	324.8	1.0398		324.8	1.566	324.8	1.5373	324.8	1.0398
324.9	1.5671	324.9	1.5308	324.9	1.0421		324.9	1.5671	324.9	1.5308	324.9	1.0421
325	1.5778	325	1.5271	325	1.0339		325	1.5778	325	1.5271	325	1.0339
325.1	1.5724	325.1	1.5379	325.1	1.037		325.1	1.5724	325.1	1.5379	325.1	1.037
325.19	1.5616	325.19	1.5344	325.19	1.0399		325.19	1.5616	325.19	1.5344	325.19	1.0399
325.3	1.5595	325.3	1.5256	325.3	1.0355		325.3	1.5595	325.3	1.5256	325.3	1.0355
325.4	1.5645	325.4	1.526	325.4	1.0376		325.4	1.5645	325.4	1.526	325.4	1.0376
325.5	1.5575	325.5	1.5253	325.5	1.0326		325.5	1.5575	325.5	1.5253	325.5	1.0326
325.6	1.553	325.6	1.529	325.6	1.0282		325.6	1.553	325.6	1.529	325.6	1.0282
325.7	1.56	325.7	1.5356	325.7	1.0315		325.7	1.56	325.7	1.5356	325.7	1.0315
325.8	1.5576	325.8	1.5275	325.8	1.0321		325.8	1.5576	325.8	1.5275	325.8	1.0321
325.9	1.5553	325.9	1.5257	325.9	1.0283		325.9	1.5553	325.9	1.5257	325.9	1.0283
326	1.55	326	1.5156	326	1.0299		326	1.55	326	1.5156	326	1.0299
326.1	1.5449	326.1	1.514	326.1	1.0356		326.1	1.5449	326.1	1.514	326.1	1.0356
326.19	1.5468	326.19	1.5151	326.19	1.0262		326.19	1.5468	326.19	1.5151	326.19	1.0262
326.3	1.549	326.3	1.5237	326.3	1.0191		326.3	1.549	326.3	1.5237	326.3	1.0191
326.4	1.5424	326.4	1.5071	326.4	1.027		326.4	1.5424	326.4	1.5071	326.4	1.027
326.5	1.5408	326.5	1.5165	326.5	1.032		326.5	1.5408	326.5	1.5165	326.5	1.032
326.6	1.5469	326.6	1.4971	326.6	1.024		326.6	1.5469	326.6	1.4971	326.6	1.024
326.7	1.5449	326.7	1.5142	326.7	1.022		326.7	1.5449	326.7	1.5142	326.7	1.022
326.79	1.5366	326.79	1.514	326.79	1.0216		326.79	1.5366	326.79	1.514	326.79	1.0216
326.9	1.5354	326.9	1.5061	326.9	1.0258		326.9	1.5354	326.9	1.5061	326.9	1.0258
327	1.5379	327	1.4998	327	1.0134		327	1.5379	327	1.4998	327	1.0134
327.1	1.5382	327.1	1.5001	327.1	1.0204		327.1	1.5382	327.1	1.5001	327.1	1.0204
327.2	1.5412	327.2	1.5051	327.2	1.0274		327.2	1.5412	327.2	1.5051	327.2	1.0274
327.3	1.5369	327.3	1.4951	327.3	1.0173		327.3	1.5369	327.3	1.4951	327.3	1.0173
327.4	1.53	327.4	1.4955	327.4	1.0231		327.4	1.53	327.4	1.4955	327.4	1.0231
327.5	1.5252	327.5	1.5093	327.5	1.0139		327.5	1.5252	327.5	1.5093	327.5	1.0139
327.6	1.5229	327.6	1.4896	327.6	1.0202		327.6	1.5229	327.6	1.4896	327.6	1.0202
327.7	1.5235	327.7	1.4949	327.7	1.0112		327.7	1.5235	327.7	1.4949	327.7	1.0112
327.8	1.5307	327.8	1.4971	327.8	1.0054		327.8	1.5307	327.8	1.4971	327.8	1.0054
327.9	1.5285	327.9	1.4922	327.9	1.0176		327.9	1.5285	327.9	1.4922	327.9	1.0176
328	1.5198	328	1.4974	328	1.0149		328	1.5198	328	1.4974	328	1.0149
328.1	1.5203	328.1	1.4847	328.1	1.0134		328.1	1.5203	328.1	1.4847	328.1	1.0134
328.2	1.517	328.2	1.4862	328.2	1.0051		328.2	1.517	328.2	1.4862	328.2	1.0051
328.3	1.5173	328.3	1.4858	328.3	1.0058		328.3	1.5173	328.3	1.4858	328.3	1.0058
328.4	1.5169	328.4	1.4818	328.4	1.0037		328.4	1.5169	328.4	1.4818	328.4	1.0037
328.5	1.5097	328.5	1.4945	328.5	1.0132		328.5	1.5097	328.5	1.4945	328.5	1.0132
328.6	1.5064	328.6	1.4798	328.6	1.0085		328.6	1.5064	328.6	1.4798	328.6	1.0085
328.7	1.5102	328.7	1.4841	328.7	1.0157		328.7	1.5102	328.7	1.4841	328.7	1.0157
328.8	1.5147	328.8	1.4824	328.8	1.0068		328.8	1.5147	328.8	1.4824	328.8	1.0068
328.9	1.5086	328.9	1.4714	328.9	0.99626		328.9	1.5086	328.9	1.4714	328.9	0.99626
329	1.5012	329	1.4782	329	1.0028		329	1.5012	329	1.4782	329	1.0028
329.1	1.5016	329.1	1.4777	329.1	1.0105		329.1	1.5016	329.1	1.4777	329.1	1.0105
329.2	1.4996	329.2	1.473	329.2	1.0025		329.2	1.4996	329.2	1.473	329.2	1.0025
329.3	1.4996	329.3	1.4724	329.3	1.0031		329.3	1.4996	329.3	1.4724	329.3	1.0031
329.4	1.5006	329.4	1.4764	329.4	0.99749		329.4	1.5006	329.4	1.4764	329.4	0.99749
329.5	1.5034	329.5	1.4603	329.5	1.0016		329.5	1.5034	329.5	1.4603	329.5	1.0016
329.6	1.5003	329.6	1.4695	329.6	1.0044		329.6	1.5003	329.6	1.4695	329.6	1.0044
329.7	1.4916	329.7	1.4603	329.7	1.0009		329.7	1.4916	329.7	1.4603	329.7	1.0009
329.8	1.4966	329.8	1.4737	329.8	0.98562		329.8	1.4966	329.8	1.4737	329.8	0.98562
329.9	1.4971	329.9	1.4712	329.9	0.98571		329.9	1.4971	329.9	1.4712	329.9	0.98571
330	1.489	330	1.461	330	0.99277		330	1.489	330	1.461	330	0.99277
330.1	1.4884	330.1	1.451	330.1	1.0031		330.1	1.4884	330.1	1.451	330.1	1.0031
330.2	1.4924	330.2	1.4551	330.2	0.9924		330.2	1.4924	330.2	1.4551	330.2	0.9924
330.3	1.488	330.3	1.4574	330.3	0.99866		330.3	1.488	330.3	1.4574	330.3	0.99866
330.39	1.4854	330.39	1.4594	330.39	0.99125		330.39	1.4854	330.39	1.4594	330.39	0.99125
330.5	1.4876	330.5	1.4594	330.5	0.98671		330.5	1.4876	330.5	1.4594	330.5	0.98671
330.6	1.4852	330.6	1.4467	330.6	0.99211		330.6	1.4852	330.6	1.4467	330.6	0.99211
330.7	1.4802	330.7	1.4391	330.7	0.99492		330.7	1.4802	330.7	1.4391	330.7	0.99492
330.8	1.4801	330.8	1.447	330.8	0.98727		330.8	1.4801	330.8	1.447	330.8	0.98727
330.9	1.48	330.9	1.4478	330.9	0.98778		330.9	1.48	330.9	1.4478	330.9	0.98778
331	1.4789	331	1.4403	331	0.98448		331	1.4789	331	1.4403	331	0.98448
331.1	1.478	331.1	1.4326	331.1	0.98853		331.1	1.478	331.1	1.4326	331.1	0.98853
331.2	1.475	331.2	1.4405	331.2	0.9771		331.2	1.475	331.2	1.4405	331.2	0.9771
331.3	1.474	331.3	1.4459	331.3	0.98234		331.3	1.474	331.3	1.4459	331.3	0.98234

## Sheet: Fig. 2e
Fig. 2e. Fe K-edge XANES
Fe foil		Fe2O3		FePc		FeSA-hCN		FeO
X-axis	Y-axis	X-axis	Y-axis	X-axis	Y-axis	X-axis	Y-axis	X-axis	Y-axis
Energy (eV)	Normalized Intensity (arb. u.)	Energy (eV)	Normalized Intensity (arb. u.)	Energy (eV)	Normalized Intensity (arb. u.)	Energy (eV)	Normalized Intensity (arb. u.)	Energy (eV)	Normalized Intensity (arb. u.)
6960	0.000451264	6960	0.00146	6960	0.000839003	6960	0.00166	6924.26	0.04256
6963	0.000431035	6963	0.00128	6963	0.000724954	6963	0.00147	6929.19	0.04079
6966	0.000370711	6966	0.00121	6966	0.000697548	6966	0.00132	6934.15	0.04211
6969	0.000307312	6969	0.00107	6969	0.000588698	6969	0.00117	6939.17	0.04062
6972	0.000224927	6972	0.000987144	6972	0.00049822	6972	0.00102	6944.21	0.02777
6975	0.000164965	6975	0.000841552	6975	0.000452553	6975	0.000894515	6949.22	0.02621
6978	0.00015675	6978	0.000718128	6978	0.000346942	6978	0.000683927	6954.19	0.02293
6981.01	0.000119643	6981.01	0.000604727	6981.01	0.000308934	6981.01	0.000603215	6959.16	0.01994
6984	4.41079e-05	6984	0.000493406	6984	0.000201693	6984	0.000452796	6964.16	0.01843
6987	4.86018e-05	6987	0.000397423	6987	0.000150097	6987	0.000587765	6969.19	0.01546
6990	-6.8472e-05	6990	0.000213739	6990	9.25885e-05	6990	0.000249893	6974.23	0.01122
6993.01	-3.41531e-05	6993.01	0.000169981	6993.01	3.54509e-05	6993.01	9.22988e-05	6979.23	0.00929
6996	-6.10161e-05	6996	7.59736e-05	6996	-5.6014e-05	6996	-7.18365e-05	6984.22	0.00614
6999.01	-9.8585e-05	6999.01	7.46231e-06	6999.01	-0.000114688	6999.01	-0.000136481	6989.21	0.00257
7002.01	-0.00012285	7002.01	-4.98541e-05	7002.01	-0.00012388	7002.01	-0.000203915	6994.21	0.0014
7005	-0.000124722	7005	-0.000130513	7005	-0.00018651	7005	-8.39073e-05	6999.22	-0.00042569
7008	-0.000215617	7008	-0.00015251	7008	-0.000223802	7008	-0.000353142	7004.22	-0.00249
7011	-0.000203447	7011	0.000131051	7011	-0.000265276	7011	-0.000526538	7009.22	-0.00332
7014	-0.000258047	7014	-0.000330628	7014	-0.000314826	7014	-0.000495139	7014.21	-0.00458
7017	-0.000291495	7017	-0.000438094	7017	-0.000378662	7017	-0.000533447	7019.19	-0.00505
7020	-0.000268435	7020	-0.00046216	7020	-0.000374182	7020	-0.000596765	7024.19	-0.00581
7023	-0.000304049	7023	-0.000538882	7023	-0.000397649	7023	-0.000685879	7029.21	-0.00594
7026	-0.000325453	7026	-0.000570346	7026	-0.000441222	7026	-0.000741765	7034.22	-0.00635
7029	-0.000380589	7029	-0.000580909	7029	-0.000440105	7029	-0.00070423	7039.22	-0.0055
7032	-0.000367605	7032	-0.00058938	7032	-0.00043698	7032	-0.00077525	7044.22	-0.00523
7035	-0.00031656	7035	-0.00063479	7035	-0.000443574	7035	-0.000751872	7049.22	-0.0048
7038	-0.000320372	7038	-0.000671874	7038	-0.00044826	7038	-0.000778521	7054.22	-0.00393
7041	-0.000301889	7041	-0.000638986	7041	-0.000447053	7041	-0.000746419	7059.23	-0.0034
7044	-0.00034165	7044	-0.000670708	7044	-0.00042754	7044	-0.000599785	7064.23	-0.00253
7047.01	-0.000268619	7047.01	-0.000642702	7047.01	-0.000430593	7047.01	-0.000661856	7069.23	-0.00133
7050	-0.00023544	7050	-0.000612188	7050	-0.000382806	7050	-0.000645139	7074.22	6.14107e-05
7053	-0.000186188	7053	-0.000583624	7053	-0.000351263	7053	-0.00064836	7079.21	0.00148
7056	-0.000134104	7056	-0.000492143	7056	-0.000298383	7056	-0.000521151	7083.98	0.00322
7059	-3.4586e-05	7059	-0.000472668	7059	-0.000240215	7059	-0.000453114	7087.94	0.00499
7062	-4.53019e-05	7062	-0.000440646	7062	-0.000165312	7062	-0.000340021	7090.71	0.00618
7065	8.08385e-05	7065	-0.00032697	7065	-7.64959e-05	7065	-0.000225064	7092.29	0.00704
7068	0.000212349	7068	-0.000212143	7068	0.000104765	7068	-9.13129e-05	7092.9	0.00712
7071	0.000374575	7071	-7.63961e-05	7071	0.000167982	7071	8.12132e-05	7093.15	0.0073
7074	0.000529598	7074	3.83573e-05	7074	0.000329167	7074	0.000308887	7093.4	0.00701
7077	0.000740733	7077	0.00026901	7077	0.00048492	7077	0.000508436	7093.65	0.00744
7080	0.00105	7080	0.000402773	7080	0.000694778	7080	0.000830543	7093.91	0.00715
7083	0.00131	7083	0.0006737	7083	0.000987465	7083	0.00118	7094.15	0.00717
7086	0.00176	7086	0.00102	7086	0.00132	7086	0.00158	7094.4	0.0075
7089	0.0022	7089	0.00138	7089	0.00172	7089	0.00213	7094.65	0.00753
7092	0.00293	7092	0.00189	7092	0.00223	7092	0.00276	7094.89	0.0076
7092.25	0.00293	7092.25	0.00193	7092.25	0.0023	7092.25	0.00282	7095.14	0.00795
7092.5	0.00305	7092.5	0.00201	7092.5	0.00233	7092.5	0.00291	7095.39	0.00776
7092.75	0.00307	7092.75	0.00199	7092.75	0.0024	7092.75	0.00296	7095.65	0.00767
7093	0.00313	7093	0.00208	7093	0.00244	7093	0.00313	7095.9	0.00794
7093.25	0.00321	7093.25	0.00215	7093.25	0.0025	7093.25	0.00311	7096.15	0.00813
7093.5	0.00328	7093.5	0.00221	7093.5	0.00257	7093.5	0.00314	7096.4	0.00822
7093.75	0.00334	7093.75	0.00224	7093.75	0.00261	7093.75	0.00329	7096.65	0.00862
7094	0.00341	7094	0.0023	7094	0.00266	7094	0.00332	7096.9	0.00831
7094.25	0.0035	7094.25	0.00234	7094.25	0.00273	7094.25	0.00342	7097.15	0.0083
7094.5	0.00362	7094.5	0.00239	7094.5	0.00279	7094.5	0.00347	7097.4	0.00801
7094.75	0.00367	7094.75	0.00244	7094.75	0.00287	7094.75	0.0036	7097.65	0.00856
7095	0.00374	7095	0.00252	7095	0.0029	7095	0.00363	7097.89	0.00903
7095.25	0.00387	7095.25	0.00258	7095.25	0.00296	7095.25	0.00372	7098.14	0.00912
7095.5	0.00397	7095.5	0.00261	7095.5	0.00305	7095.5	0.00375	7098.39	0.00925
7095.75	0.00405	7095.75	0.0027	7095.75	0.00311	7095.75	0.00386	7098.65	0.0089
7096	0.00417	7096	0.00276	7096	0.00318	7096	0.00396	7098.9	0.00933
7096.25	0.00424	7096.25	0.00283	7096.25	0.00324	7096.25	0.00407	7099.15	0.0096
7096.5	0.00437	7096.5	0.00288	7096.5	0.00334	7096.5	0.00414	7099.4	0.00984
7096.75	0.0045	7096.75	0.00297	7096.75	0.00341	7096.75	0.00424	7099.65	0.01005
7097	0.0046	7097	0.00302	7097	0.00348	7097	0.00435	7099.9	0.00999
7097.25	0.00468	7097.25	0.00308	7097.25	0.00356	7097.25	0.00445	7100.15	0.01024
7097.5	0.0048	7097.5	0.00319	7097.5	0.00365	7097.5	0.00452	7100.4	0.01039
7097.75	0.00492	7097.75	0.00326	7097.75	0.00373	7097.75	0.00464	7100.65	0.01052
7098	0.00503	7098	0.00329	7098	0.00381	7098	0.00479	7100.9	0.01064
7098.26	0.00519	7098.26	0.00341	7098.26	0.00392	7098.26	0.00487	7101.15	0.01098
7098.5	0.00531	7098.5	0.00345	7098.5	0.00399	7098.5	0.00501	7101.4	0.01146
7098.75	0.00546	7098.75	0.00355	7098.75	0.00408	7098.75	0.00507	7101.65	0.01149
7099	0.00559	7099	0.00364	7099	0.00421	7099	0.00522	7101.9	0.01183
7099.25	0.00575	7099.25	0.00372	7099.25	0.00428	7099.25	0.00531	7102.15	0.01191
7099.5	0.00588	7099.5	0.00379	7099.5	0.00437	7099.5	0.00552	7102.4	0.01279
7099.75	0.00608	7099.75	0.00389	7099.75	0.00447	7099.75	0.00557	7102.65	0.01264
7100	0.0063	7100	0.00399	7100	0.00461	7100	0.00568	7102.9	0.01269
7100.25	0.00645	7100.25	0.00408	7100.25	0.0047	7100.25	0.00584	7103.15	0.01307
7100.5	0.00665	7100.5	0.00419	7100.5	0.00479	7100.5	0.00602	7103.4	0.01324
7100.75	0.00688	7100.75	0.00424	7100.75	0.00494	7100.75	0.00612	7103.65	0.01359
7101	0.00705	7101	0.00442	7101	0.00505	7101	0.00624	7103.9	0.01419
7101.25	0.00728	7101.25	0.00442	7101.25	0.00519	7101.25	0.00641	7104.15	0.01448
7101.5	0.00749	7101.5	0.00467	7101.5	0.00532	7101.5	0.00658	7104.4	0.0147
7101.75	0.0077	7101.75	0.00472	7101.75	0.00544	7101.75	0.00676	7104.65	0.01513
7102	0.00797	7102	0.00484	7102	0.00563	7102	0.00696	7104.9	0.01539
7102.25	0.00821	7102.25	0.00496	7102.25	0.00575	7102.25	0.00711	7105.15	0.01594
7102.5	0.00845	7102.5	0.00508	7102.5	0.00591	7102.5	0.0073	7105.4	0.0163
7102.75	0.00883	7102.75	0.0052	7102.75	0.00605	7102.75	0.00743	7105.65	0.01685
7103	0.0091	7103	0.00534	7103	0.0062	7103	0.00767	7105.9	0.0176
7103.25	0.00942	7103.25	0.0055	7103.25	0.00637	7103.25	0.00787	7106.15	0.01743
7103.5	0.00977	7103.5	0.00562	7103.5	0.0066	7103.5	0.00806	7106.4	0.01849
7103.75	0.01008	7103.75	0.0058	7103.75	0.00676	7103.75	0.00832	7106.65	0.01909
7104	0.0104	7104	0.00593	7104	0.00693	7104	0.00856	7106.9	0.01949
7104.25	0.01086	7104.25	0.00613	7104.25	0.00714	7104.25	0.00883	7107.15	0.02023
7104.5	0.0113	7104.5	0.00632	7104.5	0.00739	7104.5	0.00906	7107.4	0.02098
7104.75	0.01177	7104.75	0.00645	7104.75	0.00761	7104.75	0.00933	7107.65	0.02166
7105	0.01224	7105	0.00671	7105	0.00782	7105	0.00957	7107.9	0.02241
7105.25	0.01281	7105.25	0.00687	7105.25	0.00806	7105.25	0.00987	7108.15	0.02368
7105.5	0.01338	7105.5	0.00704	7105.5	0.00834	7105.5	0.01018	7108.4	0.02462
7105.75	0.01401	7105.75	0.00731	7105.75	0.00861	7105.75	0.01052	7108.65	0.02593
7106	0.01474	7106	0.00751	7106	0.00891	7106	0.01079	7108.9	0.02742
7106.25	0.0155	7106.25	0.00777	7106.25	0.00921	7106.25	0.0112	7109.15	0.02949
7106.5	0.01624	7106.5	0.008	7106.5	0.00956	7106.5	0.01158	7109.4	0.03096
7106.75	0.01719	7106.75	0.00825	7106.75	0.00992	7106.75	0.01197	7109.65	0.03419
7107	0.01825	7107	0.00851	7107	0.01031	7107	0.01248	7109.9	0.03773
7107.25	0.01937	7107.25	0.00885	7107.25	0.01073	7107.25	0.01292	7110.15	0.04233
7107.5	0.02069	7107.5	0.00918	7107.5	0.01117	7107.5	0.01341	7110.4	0.04772
7107.75	0.02219	7107.75	0.00957	7107.75	0.01169	7107.75	0.01402	7110.65	0.05338
7108	0.02396	7108	0.00993	7108	0.01227	7108	0.01467	7110.9	0.05832
7108.25	0.02606	7108.25	0.01031	7108.25	0.01287	7108.25	0.01542	7111.15	0.06243
7108.5	0.02855	7108.5	0.01075	7108.5	0.01355	7108.5	0.01629	7111.4	0.06568
7108.75	0.03155	7108.75	0.01129	7108.75	0.01442	7108.75	0.01721	7111.65	0.06851
7109	0.03544	7109	0.01184	7109	0.01541	7109	0.0184	7111.9	0.07064
7109.25	0.04027	7109.25	0.01246	7109.25	0.01662	7109.25	0.01984	7112.15	0.07302
7109.5	0.04665	7109.5	0.01324	7109.5	0.01814	7109.5	0.02164	7112.4	0.07603
7109.75	0.05564	7109.75	0.01414	7109.75	0.02003	7109.75	0.02413	7112.65	0.07889
7110.01	0.06798	7110.01	0.01515	7110.01	0.02257	7110.01	0.0276	7112.9	0.08217
7110.25	0.08467	7110.25	0.01643	7110.25	0.02572	7110.25	0.03234	7113.15	0.08465
7110.5	0.10524	7110.5	0.01789	7110.5	0.02889	7110.5	0.03819	7113.4	0.08712
7110.75	0.13002	7110.75	0.01988	7110.75	0.03267	7110.75	0.04477	7113.65	0.09021
7111	0.15623	7111	0.02262	7111	0.03718	7111	0.05089	7113.9	0.09431
7111.25	0.18207	7111.25	0.02641	7111.25	0.04197	7111.25	0.05523	7114.15	0.10048
7111.5	0.20395	7111.5	0.03126	7111.5	0.04735	7111.5	0.05672	7114.4	0.10776
7111.75	0.22322	7111.75	0.03805	7111.75	0.0538	7111.75	0.05596	7114.65	0.11667
7112.01	0.23952	7112.01	0.04746	7112.01	0.06145	7112.01	0.05423	7114.9	0.12717
7112.25	0.25323	7112.25	0.05799	7112.25	0.06977	7112.25	0.05275	7115.15	0.13997
7112.5	0.26634	7112.5	0.06991	7112.5	0.0784	7112.5	0.05234	7115.4	0.15389
7112.75	0.27834	7112.75	0.0802	7112.75	0.0857	7112.75	0.053	7115.65	0.1696
7113	0.28975	7113	0.08785	7113	0.09097	7113	0.05398	7115.9	0.18781
7113.25	0.30081	7113.25	0.09127	7113.25	0.09378	7113.25	0.05477	7116.15	0.20787
7113.5	0.31079	7113.5	0.08962	7113.5	0.09439	7113.5	0.05532	7116.4	0.23042
7113.76	0.32008	7113.76	0.08415	7113.76	0.09423	7113.76	0.0562	7116.65	0.25483
7114	0.32834	7114	0.07736	7114	0.09498	7114	0.05778	7116.9	0.28089
7114.25	0.3352	7114.25	0.07209	7114.25	0.09778	7114.25	0.06049	7117.15	0.30941
7114.5	0.34058	7114.5	0.06821	7114.5	0.10293	7114.5	0.0642	7117.4	0.33976
7114.75	0.34493	7114.75	0.06626	7114.75	0.10944	7114.75	0.06907	7117.65	0.37151
7115	0.34824	7115	0.06591	7115	0.11717	7115	0.07473	7117.9	0.4053
7115.25	0.35107	7115.25	0.06653	7115.25	0.12591	7115.25	0.08146	7118.15	0.43853
7115.5	0.35344	7115.5	0.06754	7115.5	0.13739	7115.5	0.08925	7118.4	0.47302
7115.75	0.35606	7115.75	0.06847	7115.75	0.15376	7115.75	0.09829	7118.65	0.50574
7116	0.35949	7116	0.06936	7116	0.17528	7116	0.10867	7118.9	0.53813
7116.25	0.36411	7116.25	0.07019	7116.25	0.20022	7116.25	0.12083	7119.15	0.56754
7116.5	0.37058	7116.5	0.07089	7116.5	0.22434	7116.5	0.13469	7119.4	0.59571
7116.75	0.37912	7116.75	0.07158	7116.75	0.24205	7116.75	0.15134	7119.65	0.62304
7117	0.38989	7117	0.07235	7117	0.2492	7117	0.17022	7119.9	0.64878
7117.25	0.40349	7117.25	0.0734	7117.25	0.24661	7117.25	0.19289	7120.15	0.67474
7117.5	0.41836	7117.5	0.07489	7117.5	0.23787	7117.5	0.21768	7120.4	0.70038
7117.75	0.43444	7117.75	0.07704	7117.75	0.22746	7117.75	0.24479	7120.65	0.72659
7118	0.45127	7118	0.08	7118	0.22019	7118	0.27455	7120.9	0.75423
7118.25	0.46838	7118.25	0.0841	7118.25	0.21673	7118.25	0.30581	7121.15	0.78482
7118.5	0.48607	7118.5	0.08978	7118.5	0.21734	7118.5	0.33973	7121.4	0.81744
7118.75	0.50404	7118.75	0.09618	7118.75	0.22174	7118.75	0.37507	7121.65	0.85187
7119	0.52258	7119	0.10413	7119	0.22939	7119	0.41224	7121.9	0.88922
7119.25	0.54151	7119.25	0.11411	7119.25	0.23941	7119.25	0.45116	7122.15	0.92915
7119.5	0.56106	7119.5	0.12561	7119.5	0.25212	7119.5	0.49279	7122.4	0.96966
7119.75	0.57995	7119.75	0.13963	7119.75	0.26652	7119.75	0.53482	7122.65	1.01069
7120	0.59945	7120	0.15565	7120	0.28323	7120	0.58014	7122.9	1.05077
7120.25	0.61806	7120.25	0.17403	7120.25	0.30131	7120.25	0.6257	7123.15	1.08751
7120.5	0.63634	7120.5	0.19618	7120.5	0.3214	7120.5	0.67264	7123.4	1.11957
7120.75	0.65364	7120.75	0.2212	7120.75	0.34183	7120.75	0.71944	7123.65	1.14779
7121.01	0.66987	7121.01	0.24822	7121.01	0.36389	7121.01	0.76502	7123.9	1.1715
7121.25	0.68484	7121.25	0.27576	7121.25	0.38579	7121.25	0.80727	7124.15	1.19168
7121.5	0.69857	7121.5	0.30542	7121.5	0.40965	7121.5	0.84707	7124.4	1.20831
7121.75	0.71145	7121.75	0.33549	7121.75	0.43468	7121.75	0.88369	7124.65	1.22467
7122.01	0.72345	7122.01	0.36502	7122.01	0.46106	7122.01	0.9175	7124.9	1.23911
7122.25	0.73486	7122.25	0.39085	7122.25	0.48637	7122.25	0.94954	7125.15	1.25367
7122.5	0.74529	7122.5	0.41707	7122.5	0.51217	7122.5	0.97941	7125.4	1.27053
7122.75	0.75468	7122.75	0.44062	7122.75	0.53701	7122.75	1.00678	7125.65	1.28702
7123	0.76405	7123	0.46138	7123	0.56067	7123	1.03377	7125.9	1.30503
7123.25	0.77264	7123.25	0.48324	7123.25	0.58271	7123.25	1.05967	7126.15	1.32498
7123.5	0.78113	7123.5	0.50333	7123.5	0.60497	7123.5	1.0847	7126.4	1.34487
7123.75	0.78876	7123.75	0.52523	7123.75	0.62694	7123.75	1.10655	7126.65	1.36441
7124	0.79626	7124	0.54759	7124	0.64924	7124	1.12858	7126.9	1.38389
7124.25	0.80351	7124.25	0.57339	7124.25	0.67229	7124.25	1.14818	7127.15	1.39833
7124.5	0.81084	7124.5	0.60202	7124.5	0.69631	7124.5	1.16616	7127.4	1.41001
7124.75	0.81718	7124.75	0.63438	7124.75	0.71982	7124.75	1.18208	7127.65	1.41627
7125	0.8243	7125	0.67085	7125	0.7435	7125	1.19652	7127.9	1.4157
7125.25	0.8316	7125.25	0.70951	7125.25	0.76726	7125.25	1.20975	7128.15	1.40972
7125.5	0.83867	7125.5	0.7508	7125.5	0.79014	7125.5	1.22089	7128.4	1.39777
7125.75	0.84552	7125.75	0.79226	7125.75	0.81249	7125.75	1.23068	7128.65	1.3795
7126	0.85288	7126	0.83295	7126	0.83435	7126	1.23908	7128.9	1.35678
7126.25	0.8607	7126.25	0.87201	7126.25	0.85649	7126.25	1.24571	7129.15	1.33098
7126.5	0.86896	7126.5	0.90716	7126.5	0.87946	7126.5	1.2513	7129.4	1.30262
7126.75	0.87697	7126.75	0.93772	7126.75	0.89997	7126.75	1.25488	7129.65	1.27355
7127	0.88593	7127	0.96364	7127	0.92226	7127	1.25744	7129.9	1.24356
7127.26	0.89566	7127.26	0.98575	7127.26	0.94501	7127.26	1.25855	7130.15	1.21377
7127.5	0.90589	7127.5	1.00366	7127.5	0.96462	7127.5	1.25871	7130.4	1.18558
7127.75	0.91618	7127.75	1.02032	7127.75	0.9853	7127.75	1.25778	7130.65	1.15885
7128.01	0.9264	7128.01	1.03589	7128.01	1.00372	7128.01	1.25607	7130.9	1.13407
7128.25	0.93765	7128.25	1.05202	7128.25	1.02017	7128.25	1.25368	7131.15	1.11157
7128.5	0.94812	7128.5	1.06993	7128.5	1.03612	7128.5	1.25064	7131.4	1.09108
7128.75	0.95796	7128.75	1.08987	7128.75	1.05029	7128.75	1.24748	7131.65	1.07425
7129	0.967	7129	1.11321	7129	1.06303	7129	1.24375	7131.9	1.05936
7129.25	0.97632	7129.25	1.13969	7129.25	1.07523	7129.25	1.23984	7132.15	1.04638
7129.5	0.9847	7129.5	1.16991	7129.5	1.08553	7129.5	1.23585	7132.4	1.03474
7129.75	0.9917	7129.75	1.20284	7129.75	1.09477	7129.75	1.23138	7132.65	1.02556
7130	0.99632	7130	1.23568	7130	1.10255	7130	1.22672	7132.9	1.01654
7130.25	0.99939	7130.25	1.27108	7130.25	1.10944	7130.25	1.22187	7133.15	1.00862
7130.5	0.99958	7130.5	1.30439	7130.5	1.115	7130.5	1.21675	7133.4	1.00196
7130.75	0.99895	7130.75	1.33571	7130.75	1.1198	7130.75	1.21154	7133.66	0.99507
7131	0.99661	7131	1.36567	7131	1.12393	7131	1.20626	7133.91	0.98827
7131.25	0.99174	7131.25	1.38776	7131.25	1.12754	7131.25	1.20072	7134.16	0.98113
7131.5	0.98563	7131.5	1.40637	7131.5	1.13071	7131.5	1.19523	7134.41	0.97458
7131.75	0.97824	7131.75	1.4189	7131.75	1.13382	7131.75	1.1896	7134.66	0.96714
7132	0.97002	7132	1.42444	7132	1.13692	7132	1.18422	7134.9	0.96056
7132.25	0.96109	7132.25	1.42351	7132.25	1.14053	7132.25	1.17861	7135.15	0.95263
7132.5	0.95268	7132.5	1.41701	7132.5	1.14421	7132.5	1.17369	7135.4	0.94652
7132.75	0.94408	7132.75	1.40571	7132.75	1.14835	7132.75	1.16858	7135.66	0.94037
7133	0.93569	7133	1.39006	7133	1.15311	7133	1.16394	7135.91	0.93513
7133.25	0.92757	7133.25	1.37194	7133.25	1.15845	7133.25	1.15943	7136.15	0.9307
7133.5	0.92043	7133.5	1.35201	7133.5	1.16436	7133.5	1.15538	7136.4	0.92711
7133.75	0.91305	7133.75	1.33083	7133.75	1.17074	7133.75	1.15167	7136.65	0.92453
7134	0.90691	7134	1.31005	7134	1.17777	7134	1.14785	7136.9	0.92275
7134.25	0.90122	7134.25	1.28915	7134.25	1.18525	7134.25	1.14453	7137.15	0.92135
7134.5	0.89664	7134.5	1.26959	7134.5	1.19238	7134.5	1.1413	7137.41	0.92174
7134.76	0.89224	7134.76	1.25208	7134.76	1.19965	7134.76	1.13822	7137.66	0.92247
7135	0.8887	7135	1.23705	7135	1.20661	7135	1.13525	7137.9	0.92411
7135.25	0.88603	7135.25	1.22375	7135.25	1.21327	7135.25	1.13223	7138.15	0.9281
7135.5	0.88448	7135.5	1.21244	7135.5	1.22013	7135.5	1.12927	7138.4	0.93174
7135.75	0.88319	7135.75	1.20356	7135.75	1.22613	7135.75	1.12632	7138.65	0.9367
7136	0.88267	7136	1.19591	7136	1.23125	7136	1.1231	7138.9	0.94286
7136.25	0.88215	7136.25	1.19032	7136.25	1.23574	7136.25	1.11953	7139.15	0.9494
7136.5	0.8825	7136.5	1.18559	7136.5	1.23988	7136.5	1.11564	7139.4	0.95676
7136.75	0.88334	7136.75	1.18145	7136.75	1.24274	7136.75	1.11174	7139.65	0.96489
7137	0.88475	7137	1.17808	7137	1.24489	7137	1.10706	7139.9	0.97273
7137.25	0.88671	7137.25	1.17491	7137.25	1.24601	7137.25	1.10227	7140.15	0.98152
7137.5	0.88907	7137.5	1.17176	7137.5	1.24615	7137.5	1.09718	7140.4	0.98937
7137.75	0.89175	7137.75	1.16843	7137.75	1.24507	7137.75	1.09178	7140.65	0.99683
7138	0.89466	7138	1.16485	7138	1.24288	7138	1.08585	7140.9	1.00363
7138.25	0.89791	7138.25	1.16099	7138.25	1.23957	7138.25	1.07982	7141.15	1.00969
7138.5	0.90123	7138.5	1.15681	7138.5	1.23518	7138.5	1.07327	7141.4	1.01368
7138.75	0.9044	7138.75	1.15223	7138.75	1.22941	7138.75	1.06647	7141.65	1.01754
7139	0.90752	7139	1.14713	7139	1.22297	7139	1.05956	7141.9	1.01955
7139.25	0.91078	7139.25	1.14147	7139.25	1.21502	7139.25	1.05256	7142.15	1.02047
7139.5	0.91353	7139.5	1.13539	7139.5	1.20687	7139.5	1.04519	7142.4	1.02034
7139.75	0.91608	7139.75	1.12838	7139.75	1.19726	7139.75	1.03811	7142.65	1.0179
7140	0.91835	7140	1.12087	7140	1.18696	7140	1.03069	7142.9	1.01503
7140.25	0.9202	7140.25	1.1128	7140.25	1.17607	7140.25	1.02344	7143.15	1.01165
7140.5	0.92159	7140.5	1.104	7140.5	1.16518	7140.5	1.01599	7143.4	1.00674
7140.75	0.92265	7140.75	1.09506	7140.75	1.15363	7140.75	1.00845	7143.65	1.00162
7141	0.92334	7141	1.0868	7141	1.14274	7141	1.00106	7143.91	0.99518
7141.25	0.92338	7141.25	1.07784	7141.25	1.13112	7141.25	0.99387	7144.15	0.98867
7141.5	0.92331	7141.5	1.06978	7141.5	1.12017	7141.5	0.98671	7144.4	0.98237
7141.75	0.92293	7141.75	1.06153	7141.75	1.10936	7141.75	0.97947	7144.65	0.97548
7142	0.92231	7142	1.05475	7142	1.09917	7142	0.97227	7144.9	0.96922
7142.25	0.92142	7142.25	1.04826	7142.25	1.08892	7142.25	0.96554	7145.15	0.96211
7142.5	0.92045	7142.5	1.04306	7142.5	1.07883	7142.5	0.95881	7145.4	0.95527
7142.75	0.91977	7142.75	1.03881	7142.75	1.06983	7142.75	0.9522	7145.66	0.94906
7143	0.91871	7143	1.03588	7143	1.0612	7143	0.94571	7145.91	0.94326
7143.25	0.91806	7143.25	1.03408	7143.25	1.05303	7143.25	0.93939	7146.15	0.93752
7143.5	0.91736	7143.5	1.03342	7143.5	1.04528	7143.5	0.9333	7146.4	0.93207
7143.75	0.91707	7143.75	1.03387	7143.75	1.03829	7143.75	0.92714	7146.65	0.92722
7144	0.91703	7144	1.03528	7144	1.03176	7144	0.92142	7146.9	0.92267
7144.25	0.91769	7144.25	1.03781	7144.25	1.02592	7144.25	0.9158	7147.16	0.91803
7144.5	0.91826	7144.5	1.04069	7144.5	1.02024	7144.5	0.91048	7147.41	0.91444
7144.75	0.91935	7144.75	1.04431	7144.75	1.01498	7144.75	0.90525	7147.65	0.91071
7145	0.92088	7145	1.04786	7145	1.01035	7145	0.90038	7147.9	0.90731
7145.25	0.92268	7145.25	1.05133	7145.25	1.00583	7145.25	0.8956	7148.15	0.90466
7145.5	0.92503	7145.5	1.0544	7145.5	1.0015	7145.5	0.89123	7148.4	0.90196
7145.75	0.92774	7145.75	1.05695	7145.75	0.99772	7145.75	0.88694	7148.65	0.8995
7146	0.93065	7146	1.05869	7146	0.99406	7146	0.88293	7148.9	0.89711
7146.25	0.93406	7146.25	1.05953	7146.25	0.99039	7146.25	0.87907	7149.16	0.89536
7146.5	0.93762	7146.5	1.05936	7146.5	0.98677	7146.5	0.87542	7149.4	0.89352
7146.75	0.94158	7146.75	1.05817	7146.75	0.98312	7146.75	0.87206	7149.65	0.89159
7147	0.94544	7147	1.05568	7147	0.97991	7147	0.86896	7149.9	0.88928
7147.25	0.94946	7147.25	1.05211	7147.25	0.97659	7147.25	0.86591	7150.15	0.88813
7147.5	0.95321	7147.5	1.04753	7147.5	0.97354	7147.5	0.86332	7150.4	0.88668
7147.75	0.95725	7147.75	1.04187	7147.75	0.97022	7147.75	0.86082	7150.65	0.88571
7148	0.96093	7148	1.03549	7148	0.96713	7148	0.85858	7150.9	0.88421
7148.25	0.96407	7148.25	1.02828	7148.25	0.964	7148.25	0.85668	7151.15	0.88313
7148.5	0.96757	7148.5	1.02064	7148.5	0.96115	7148.5	0.8548	7151.4	0.88194
7148.75	0.97035	7148.75	1.01227	7148.75	0.95801	7148.75	0.85322	7151.65	0.8814
7149	0.97307	7149	1.00367	7149	0.95533	7149	0.85193	7151.9	0.88004
7149.25	0.97538	7149.25	0.99493	7149.25	0.95255	7149.25	0.8508	7152.16	0.87945
7149.5	0.97745	7149.5	0.9866	7149.5	0.94987	7149.5	0.84982	7152.41	0.87935
7149.75	0.97951	7149.75	0.97798	7149.75	0.9473	7149.75	0.84914	7152.65	0.87817
7150	0.98113	7150	0.96924	7150	0.94495	7150	0.84867	7152.9	0.87794
7150.25	0.98271	7150.25	0.96142	7150.25	0.94259	7150.25	0.84826	7153.15	0.87744
7150.5	0.98434	7150.5	0.95379	7150.5	0.94032	7150.5	0.84816	7153.4	0.87728
7150.75	0.98552	7150.75	0.94649	7150.75	0.93805	7150.75	0.84825	7153.65	0.87713
7151	0.98675	7151	0.93972	7151	0.93583	7151	0.8486	7153.9	0.87728
7151.25	0.98822	7151.25	0.93376	7151.25	0.93372	7151.25	0.8489	7154.15	0.87791
7151.5	0.98964	7151.5	0.92791	7151.5	0.93165	7151.5	0.84951	7154.4	0.87827
7151.76	0.99049	7151.76	0.92244	7151.76	0.92935	7151.76	0.85046	7154.65	0.87837
7152	0.99172	7152	0.91795	7152	0.9272	7152	0.85145	7154.91	0.87922
7152.87	0.99419	7152.87	0.9046	7152.87	0.91916	7152.87	0.85609	7155.15	0.8804
7153.75	0.99481	7153.75	0.89211	7153.75	0.90926	7153.75	0.86271	7155.4	0.88191
7154.64	0.99324	7154.64	0.88003	7154.64	0.89813	7154.64	0.87115	7155.66	0.883
7155.54	0.9909	7155.54	0.86787	7155.54	0.88507	7155.54	0.88092	7155.9	0.88438
7156.44	0.98871	7156.44	0.85553	7156.44	0.87245	7156.44	0.89225	7156.15	0.88582
7157.35	0.98733	7157.35	0.84344	7157.35	0.85987	7157.35	0.90408	7156.4	0.88782
7158.28	0.98746	7158.28	0.83222	7158.28	0.84886	7158.28	0.9164	7156.65	0.88962
7159.21	0.98788	7159.21	0.82298	7159.21	0.84089	7159.21	0.9283	7156.91	0.89131
7160.16	0.98797	7160.16	0.81666	7160.16	0.83619	7160.16	0.93959	7157.16	0.89335
7161.11	0.98716	7161.11	0.814	7161.11	0.83567	7161.11	0.94996	7157.4	0.8949
7162.07	0.98514	7162.07	0.81449	7162.07	0.83969	7162.07	0.95918	7157.65	0.89721
7163.04	0.9827	7163.04	0.81744	7163.04	0.84856	7163.04	0.96665	7157.9	0.89892
7164.02	0.98002	7164.02	0.82199	7164.02	0.86141	7164.02	0.97323	7158.16	0.9013
7165.01	0.97756	7165.01	0.82786	7165.01	0.87742	7165.01	0.97882	7158.41	0.90333
7166.02	0.97629	7166.02	0.83473	7166.02	0.89411	7166.02	0.98314	7158.66	0.9056
7167.02	0.97515	7167.02	0.84309	7167.02	0.91102	7167.02	0.98724	7158.9	0.90758
7168.04	0.97376	7168.04	0.8527	7168.04	0.92493	7168.04	0.99085	7159.15	0.90946
7169.07	0.97194	7169.07	0.86418	7169.07	0.93549	7169.07	0.9946	7159.4	0.9117
7170.11	0.96901	7170.11	0.87778	7170.11	0.94237	7170.11	0.99989	7159.65	0.91396
7171.16	0.96436	7171.16	0.89323	7171.16	0.9467	7171.16	1.00672	7159.9	0.91567
7172.2	0.95799	7172.2	0.91005	7172.2	0.9502	7172.2	1.01067	7160.16	0.91739
7173.27	0.95057	7173.27	0.92822	7173.27	0.954	7173.27	1.01302	7160.41	0.91972
7174.34	0.94195	7174.34	0.94591	7174.34	0.95793	7174.34	1.01516	7160.66	0.92161
7175.43	0.93297	7175.43	0.95884	7175.43	0.96056	7175.43	1.01678	7160.9	0.92267
7176.52	0.92412	7176.52	0.96859	7176.52	0.9626	7176.52	1.01778	7161.15	0.92502
7177.63	0.91641	7177.63	0.97725	7177.63	0.96472	7177.63	1.01848	7161.4	0.92657
7178.74	0.91174	7178.74	0.98653	7178.74	0.9672	7178.74	1.01923	7161.66	0.9295
7179.86	0.91002	7179.86	0.99671	7179.86	0.9698	7179.86	1.02025	7161.94	0.93121
7180.99	0.91109	7180.99	1.00671	7180.99	0.97228	7180.99	1.02145	7162.35	0.93601
7182.13	0.91365	7182.13	1.01554	7182.13	0.97481	7182.13	1.0225	7162.94	0.94371
7183.28	0.91805	7183.28	1.02144	7183.28	0.97715	7183.28	1.02317	7163.71	0.95685
7184.44	0.92422	7184.44	1.02495	7184.44	0.97929	7184.44	1.02344	7164.64	0.97686
7185.6	0.93255	7185.6	1.02681	7185.6	0.98148	7185.6	1.023	7165.63	1.00145
7186.78	0.9426	7186.78	1.02767	7186.78	0.98374	7186.78	1.02175	7166.62	1.02552
7187.97	0.95294	7187.97	1.02788	7187.97	0.98615	7187.97	1.01984	7167.63	1.04767
7189.16	0.96382	7189.16	1.02746	7189.16	0.98885	7189.16	1.01706	7168.64	1.06603
7190.37	0.97519	7190.37	1.02639	7190.37	0.99196	7190.37	1.01365	7169.66	1.08041
7191.58	0.98628	7191.58	1.02483	7191.58	0.99536	7191.58	1.00998	7170.68	1.09192
7192.8	0.99532	7192.8	1.02279	7192.8	0.99867	7192.8	1.0056	7171.72	1.10074
7194.04	0.99897	7194.04	1.01996	7194.04	1.00149	7194.04	1.00149	7172.76	1.10482
7195.28	0.99744	7195.28	1.01644	7195.28	1.0035	7195.28	0.99737	7173.81	1.10668
7196.54	0.99195	7196.54	1.01234	7196.54	1.00483	7196.54	0.99357	7174.87	1.10466
7197.79	0.98352	7197.79	1.00795	7197.79	1.00561	7197.79	0.98987	7175.93	1.09851
7199.07	0.9733	7199.07	1.00327	7199.07	1.00602	7199.07	0.98657	7177	1.08746
7200.34	0.96253	7200.34	0.99831	7200.34	1.00602	7200.34	0.98396	7178.08	1.07447
7201.63	0.9494	7201.63	0.99302	7201.63	1.00609	7201.63	0.981	7179.16	1.05985
7202.93	0.93637	7202.93	0.9877	7202.93	1.0062	7202.93	0.97879	7180.25	1.04584
7204.24	0.92437	7204.24	0.98245	7204.24	1.00618	7204.24	0.97726	7181.35	1.03117
7205.55	0.91412	7205.55	0.9777	7205.55	1.00625	7205.55	0.97581	7182.46	1.01931
7206.88	0.91049	7206.88	0.97351	7206.88	1.00609	7206.88	0.97477	7183.57	1.00889
7208.22	0.91425	7208.22	0.96998	7208.22	1.00576	7208.22	0.97414	7184.69	1.00026
7209.56	0.92717	7209.56	0.96741	7209.56	1.00522	7209.56	0.97384	7185.82	0.99224
7210.91	0.94947	7210.91	0.96596	7210.91	1.00353	7210.91	0.97384	7186.95	0.98519
7212.28	0.97839	7212.28	0.96581	7212.28	1.00165	7212.28	0.97423	7188.09	0.9765
7213.65	1.01096	7213.65	0.96677	7213.65	0.99925	7213.65	0.97481	7189.24	0.96525
7215.04	1.04249	7215.04	0.96876	7215.04	0.99658	7215.04	0.9755	7190.39	0.95769
7216.43	1.07012	7216.43	0.97124	7216.43	0.99391	7216.43	0.97629	7191.55	0.95301
7217.83	1.09077	7217.83	0.97399	7217.83	0.99186	7217.83	0.9772	7192.72	0.94944
7219.24	1.10214	7219.24	0.977	7219.24	0.98908	7219.24	0.97827	7193.9	0.94768
7220.66	1.10702	7220.66	0.98004	7220.66	0.98714	7220.66	0.97901	7195.08	0.94849
7222.09	1.10054	7222.09	0.9832	7222.09	0.98559	7222.09	0.97984	7196.26	0.95273
7223.52	1.08574	7223.52	0.98618	7223.52	0.98412	7223.52	0.98077	7197.46	0.95921
7224.97	1.06523	7224.97	0.98874	7224.97	0.98271	7224.97	0.98173	7198.66	0.96505
7226.43	1.04474	7226.43	0.99042	7226.43	0.98122	7226.43	0.98294	7199.86	0.97036
7227.89	1.01707	7227.89	0.99102	7227.89	0.97982	7227.89	0.98381	7201.07	0.97746
7229.37	0.99245	7229.37	0.99022	7229.37	0.97868	7229.37	0.98514	7202.29	0.98304
7230.85	0.97104	7230.85	0.98856	7230.85	0.97708	7230.85	0.98664	7203.52	0.98622
7232.35	0.94719	7232.35	0.98529	7232.35	0.97594	7232.35	0.98819	7204.75	0.98768
7233.86	0.92997	7233.86	0.98161	7233.86	0.97539	7233.86	0.98981	7205.99	0.98708
7235.37	0.91927	7235.37	0.97748	7235.37	0.9744	7235.37	0.99162	7207.23	0.98653
7236.89	0.9115	7236.89	0.97287	7236.89	0.97388	7236.89	0.9934	7208.48	0.98629
7238.42	0.90976	7238.42	0.96807	7238.42	0.97325	7238.42	0.99527	7209.73	0.98651
7239.96	0.91292	7239.96	0.96284	7239.96	0.9728	7239.96	0.99694	7210.99	0.98802
7241.51	0.91979	7241.51	0.95748	7241.51	0.97216	7241.51	0.99887	7212.26	0.99031
7243.08	0.92825	7243.08	0.95251	7243.08	0.97132	7243.08	1.00061	7213.54	0.9947
7244.64	0.93967	7244.64	0.94853	7244.64	0.97046	7244.64	1.00216	7214.82	0.99987
7246.22	0.94916	7246.22	0.94604	7246.22	0.96958	7246.22	1.00356	7216.1	1.00676
7247.81	0.95533	7247.81	0.94519	7247.81	0.96872	7247.81	1.00496	7217.39	1.01379
7249.4	0.95887	7249.4	0.946	7249.4	0.96818	7249.4	1.00589	7218.69	1.0199
7251.01	0.95805	7251.01	0.9486	7251.01	0.96803	7251.01	1.0069	7219.99	1.02409
7252.62	0.95451	7252.62	0.95243	7252.62	0.96847	7252.62	1.00781	7221.3	1.02602
7254.25	0.95023	7254.25	0.95738	7254.25	0.96946	7254.25	1.00864	7222.61	1.02504
7255.89	0.94854	7255.89	0.963	7255.89	0.97117	7255.89	1.00944	7223.93	1.02117
7257.53	0.94984	7257.53	0.96982	7257.53	0.97353	7257.53	1.00988	7225.25	1.01619
7259.18	0.95487	7259.18	0.97713	7259.18	0.97632	7259.18	1.01031	7226.58	1.00974
7260.85	0.9613	7260.85	0.98429	7260.85	0.97958	7260.85	1.01053	7227.92	1.00218
7262.52	0.96773	7262.52	0.99149	7262.52	0.98325	7262.52	1.01053	7229.27	0.99422
7264.2	0.97356	7264.2	0.99818	7264.2	0.98698	7264.2	1.01012	7230.61	0.98636
7265.89	0.97815	7265.89	1.004	7265.89	0.99094	7265.89	1.00993	7231.96	0.97824
7267.59	0.9841	7267.59	1.00835	7267.59	0.99495	7267.59	1.00917	7233.32	0.97098
7269.3	0.99272	7269.3	1.01196	7269.3	0.99868	7269.3	1.00846	7234.68	0.96525
7271.01	1.00379	7271.01	1.01457	7271.01	1.00227	7271.01	1.00743	7236.04	0.96192
7272.74	1.01396	7272.74	1.01652	7272.74	1.00548	7272.74	1.00645	7237.42	0.9626
7274.48	1.02188	7274.48	1.01819	7274.48	1.00819	7274.48	1.00532	7238.8	0.96663
7276.23	1.02693	7276.23	1.01949	7276.23	1.01031	7276.23	1.00425	7240.18	0.97373
7277.99	1.03158	7277.99	1.01999	7277.99	1.0117	7277.99	1.00315	7241.57	0.98286
7279.74	1.03763	7279.74	1.01984	7279.74	1.01241	7279.74	1.00206	7242.96	0.99269
7281.52	1.04495	7281.52	1.01896	7281.52	1.01235	7281.52	1.00123	7244.36	1.00193
7283.31	1.05294	7283.31	1.01729	7283.31	1.01153	7283.31	1.00046	7245.76	1.00894
7285.1	1.06057	7285.1	1.01505	7285.1	1.01017	7285.1	0.99976	7247.17	1.01419
7286.9	1.06639	7286.9	1.01217	7286.9	1.00856	7286.9	0.99914	7248.58	1.01724
7288.72	1.06727	7288.72	1.0089	7288.72	1.0068	7288.72	0.9987	7250	1.01752
7290.53	1.06155	7290.53	1.00513	7290.53	1.00507	7290.53	0.99822	7251.42	1.0167
7292.37	1.04964	7292.37	1.00104	7292.37	1.00335	7292.37	0.99786	7252.85	1.01449
7294.21	1.03417	7294.21	0.99714	7294.21	1.00203	7294.21	0.99767	7254.28	1.01302
7296.05	1.01798	7296.05	0.99354	7296.05	1.00104	7296.05	0.99732	7255.72	1.01088
7297.91	1.00274	7297.91	0.99056	7297.91	1.00028	7297.91	0.99706	7257.16	1.01067
7299.78	0.98965	7299.78	0.98829	7299.78	0.99975	7299.78	0.99681	7258.61	1.01107
7301.65	0.97902	7301.65	0.98643	7301.65	0.99936	7301.65	0.99663	7260.06	1.01273
7303.54	0.9703	7303.54	0.98499	7303.54	0.99889	7303.54	0.99638	7261.51	1.01499
7305.44	0.96436	7305.44	0.9838	7305.44	0.99835	7305.44	0.99626	7262.97	1.01745
7307.34	0.96082	7307.34	0.983	7307.34	0.99771	7307.34	0.99606	7264.43	1.0205
7309.25	0.96007	7309.25	0.98261	7309.25	0.99689	7309.25	0.99608	7265.9	1.02234
7311.18	0.96139	7311.18	0.98264	7311.18	0.99616	7311.18	0.99603	7267.38	1.02533
7313.12	0.96304	7313.12	0.98336	7313.12	0.99547	7313.12	0.99629	7268.85	1.02749
7315.06	0.9642	7315.06	0.98465	7315.06	0.99474	7315.06	0.99639	7270.33	1.02861
7317.01	0.96481	7317.01	0.98657	7317.01	0.99429	7317.01	0.99672	7271.82	1.02874
7318.97	0.96524	7318.97	0.9892	7318.97	0.99384	7318.97	0.99725	7273.31	1.02813
7320.94	0.96571	7320.94	0.99219	7320.94	0.99368	7320.94	0.99765	7274.8	1.02697
7322.92	0.96648	7322.92	0.9953	7322.92	0.99366	7322.92	0.99831	7276.3	1.02406
7324.91	0.9675	7324.91	0.99837	7324.91	0.99379	7324.91	0.99887	7277.8	1.02057
7326.91	0.96843	7326.91	1.00103	7326.91	0.99402	7326.91	0.99952	7279.31	1.01596
7328.91	0.96879	7328.91	1.00315	7328.91	0.99434	7328.91	1.00022	7280.82	1.01121
7330.93	0.96743	7330.93	1.00453	7330.93	0.99467	7330.93	1.0008	7282.34	1.00511
7332.96	0.96471	7332.96	1.005	7332.96	0.99501	7332.96	1.00142	7283.85	0.99893
7335	0.96187	7335	1.00469	7335	0.99529	7335	1.00187	7285.37	0.99218
7337.04	0.96061	7337.04	1.00393	7337.04	0.99571	7337.04	1.00223	7286.89	0.98641
7339.1	0.96156	7339.1	1.00266	7339.1	0.99598	7339.1	1.00242	7288.42	0.98002
7341.16	0.96576	7341.16	1.00129	7341.16	0.99631	7341.16	1.00276	7289.96	0.97556
7343.23	0.9736	7343.23	0.99957	7343.23	0.99653	7343.23	1.00286	7291.5	0.97221
7345.31	0.98379	7345.31	0.99783	7345.31	0.99686	7345.31	1.00302	7293.04	0.96865
7347.4	0.99545	7347.4	0.99589	7347.4	0.99701	7347.4	1.00287	7294.58	0.96691
7349.51	1.00643	7349.51	0.99388	7349.51	0.99706	7349.51	1.00289	7296.13	0.96796
7351.62	1.01691	7351.62	0.99212	7351.62	0.99708	7351.62	1.00279	7297.68	0.96969
7353.74	1.02616	7353.74	0.99062	7353.74	0.99697	7353.74	1.00264	7299.24	0.97265
7355.87	1.03491	7355.87	0.98959	7355.87	0.99687	7355.87	1.00242	7300.8	0.97681
7358	1.04301	7358	0.989	7358	0.99664	7358	1.00219	7302.36	0.98137
7360.15	1.05045	7360.15	0.98874	7360.15	0.99642	7360.15	1.00177	7303.92	0.98644
7362.31	1.05614	7362.31	0.9889	7362.31	0.99622	7362.31	1.00147	7305.49	0.99145
7364.48	1.05983	7364.48	0.98961	7364.48	0.99607	7364.48	1.00119	7307.07	0.99567
7366.65	1.06042	7366.65	0.99073	7366.65	0.9959	7366.65	1.00074	7308.64	0.99998
7368.84	1.05792	7368.84	0.99227	7368.84	0.99576	7368.84	1.00049	7310.22	1.00384
7371.03	1.05198	7371.03	0.99382	7371.03	0.99578	7371.03	1.00018	7311.8	1.00704
7373.24	1.04207	7373.24	0.99521	7373.24	0.99584	7373.24	0.9999	7313.39	1.00942
7375.45	1.02839	7375.45	0.99618	7375.45	0.99599	7375.45	0.99986	7314.98	1.01136
7377.67	1.0117	7377.67	0.99691	7377.67	0.99623	7377.67	0.99975	7316.57	1.01284
7379.91	0.99419	7379.91	0.99735	7379.91	0.99667	7379.91	0.99969	7318.16	1.0137
7382.14	0.9792	7382.14	0.99782	7382.14	0.99702	7382.14	0.99972	7319.76	1.01404
7384.39	0.96911	7384.39	0.99838	7384.39	0.99749	7384.39	0.99961	7321.36	1.01441
7386.66	0.96528	7386.66	0.99919	7386.66	0.99799	7386.66	0.99983	7322.97	1.01413
7388.92	0.96592	7388.92	1.00041	7388.92	0.99851	7388.92	0.99984	7324.58	1.01429
7391.2	0.96941	7391.2	1.0018	7391.2	0.99908	7391.2	0.99982	7326.19	1.01409
7393.49	0.97404	7393.49	1.00336	7393.49	0.99957	7393.49	0.99981	7327.8	1.01355
7395.79	0.97815	7395.79	1.00489	7395.79	1.00011	7395.79	0.99991	7329.42	1.01277
7398.09	0.98094	7398.09	1.00606	7398.09	1.00056	7398.09	0.99974	7331.03	1.01173
7400.41	0.98234	7400.41	1.00687	7400.41	1.00104	7400.41	0.99952	7332.65	1.01185
7402.73	0.98307	7402.73	1.00736	7402.73	1.0015	7402.73	0.9994	7334.28	1.01083
7405.07	0.98413	7405.07	1.0074	7405.07	1.00207	7405.07	0.99921	7335.92	1.00972
7407.41	0.98568	7407.41	1.00705	7407.41	1.00263	7407.41	0.99908	7337.54	1.00864
7409.77	0.9873	7409.77	1.00647	7409.77	1.00314	7409.77	0.99902	7339.17	1.00748
7412.13	0.98926	7412.13	1.00552	7412.13	1.00367	7412.13	0.99882	7340.81	1.00589
7414.5	0.99055	7414.5	1.00462	7414.5	1.00412	7414.5	0.99879	7342.44	1.00428
7416.88	0.99125	7416.88	1.00354	7416.88	1.00447	7416.88	0.99879	7344.09	1.00292
7419.27	0.99108	7419.27	1.00233	7419.27	1.00473	7419.27	0.99862	7345.73	1.0015
7421.67	0.98937	7421.67	1.0014	7421.67	1.00481	7421.67	0.99878	7347.37	1.00028
7424.08	0.98684	7424.08	1.00038	7424.08	1.00467	7424.08	0.99874	7349.02	0.99969
7426.5	0.98491	7426.5	0.99961	7426.5	1.00439	7426.5	0.99873	7350.67	0.99895
7428.93	0.98491	7428.93	0.99904	7428.93	1.00388	7428.93	0.99888	7352.33	0.99906
7431.37	0.98641	7431.37	0.99839	7431.37	1.00308	7431.37	0.99904	7353.98	0.999
7433.81	0.98875	7433.81	0.99784	7433.81	1.00233	7433.81	0.99902	7355.64	0.99924
7436.27	0.99197	7436.27	0.99769	7436.27	1.00135	7436.27	0.99917	7357.29	0.9988
7438.73	0.99685	7438.73	0.99765	7438.73	1.00044	7438.73	0.99929	7358.96	0.99836
7441.2	1.00321	7441.2	0.99787	7441.2	0.99964	7441.2	0.99933	7360.62	0.99735
7443.69	1.0101	7443.69	0.99837	7443.69	0.99893	7443.69	0.99949	7362.29	0.9968
7446.19	1.01655	7446.19	0.999	7446.19	0.99831	7446.19	0.99959	7363.96	0.99564
7448.69	1.02163	7448.69	0.99967	7448.69	0.99795	7448.69	0.99968	7365.63	0.99473
7451.2	1.02481	7451.2	1.0005	7451.2	0.99779	7451.2	0.99983	7367.3	0.9938
7453.72	1.02661	7453.72	1.00128	7453.72	0.99766	7453.72	0.99995	7368.97	0.99336
7456.25	1.02731	7456.25	1.00179	7456.25	0.99782	7456.25	1.00004	7370.65	0.99324
7458.79	1.02767	7458.79	1.00219	7458.79	0.99793	7458.79	1.00024	7372.33	0.99338
7461.34	1.02702	7461.34	1.00218	7461.34	0.99814	7461.34	1.00029	7374.01	0.99405
7463.9	1.02488	7463.9	1.002	7463.9	0.99846	7463.9	1.00038	7375.69	0.99395
7466.47	1.0216	7466.47	1.00184	7466.47	0.99871	7466.47	1.00052	7377.38	0.99487
7469.04	1.0171	7469.04	1.00161	7469.04	0.99888	7469.04	1.00057	7379.06	0.99539
7471.63	1.01226	7471.63	1.00127	7471.63	0.99921	7471.63	1.00057	7380.75	0.99762
7474.23	1.00814	7474.23	1.00126	7474.23	0.99949	7474.23	1.00064	7382.44	0.99814
7476.83	1.00505	7476.83	1.00116	7476.83	0.99972	7476.83	1.00068	7384.13	0.99897
7479.45	1.00236	7479.45	1.00111	7479.45	1.00007	7479.45	1.00062	7385.83	0.99968
7482.07	0.9998	7482.07	1.00115	7482.07	1.0004	7482.07	1.00068	7387.52	1.00291
7484.7	0.99618	7484.7	1.00121	7484.7	1.0007	7484.7	1.00064	7389.22	1.00301
7487.35	0.99245	7487.35	1.00121	7487.35	1.00107	7487.35	1.0006	7390.92	1.00414
7490	0.98907	7490	1.00129	7490	1.00137	7490	1.00061	7392.62	1.0051
7492.66	0.98675	7492.66	1.00128	7492.66	1.0017	7492.66	1.0005	7394.32	1.0061
7495.33	0.9861	7495.33	1.00133	7495.33	1.00207	7495.33	1.00044	7396.02	1.0066
7498.01	0.98707	7498.01	1.00142	7498.01	1.00217	7498.01	1.00044	7397.73	1.00702
7500.7	0.98928	7500.7	1.00149	7500.7	1.00234	7500.7	1.00037	7399.43	1.00736
7503.4	0.9918	7503.4	1.0016	7503.4	1.0024	7503.4	1.00027	7401.14	1.00771
7506.11	0.99384	7506.11	1.00166	7506.11	1.00238	7506.11	1.00025	7402.85	1.00717
7508.82	0.9952	7508.82	1.00168	7508.82	1.0023	7508.82	1.00021	7404.56	1.00716
7511.55	0.99573	7511.55	1.00156	7511.55	1.0022	7511.55	1.00002	7406.27	1.00644
7514.28	0.99576	7514.28	1.00147	7514.28	1.00208	7514.28	1.00002	7407.98	1.00582
7517.03	0.9956	7517.03	1.00151	7517.03	1.00193	7517.03	0.99992	7409.69	1.00465
7519.78	0.99584	7519.78	1.00155	7519.78	1.00176	7519.78	0.99985	7411.4	1.00354
7522.55	0.99653	7522.55	1.00166	7522.55	1.00166	7522.55	0.99976	7413.12	1.00184
7525.33	0.99759	7525.33	1.00193	7525.33	1.00162	7525.33	0.99977	7414.84	1.00042
7528.11	0.9991	7528.11	1.00226	7528.11	1.00156	7528.11	0.99975	7416.56	0.99902
7530.9	1.00076	7530.9	1.00267	7530.9	1.00165	7530.9	0.99973	7418.28	0.99738
7533.7	1.00176	7533.7	1.00295	7533.7	1.00172	7533.7	0.99976	7420	0.99703
7536.51	1.00216	7536.51	1.00335	7536.51	1.00178	7536.51	0.99978	7421.72	0.99623
7539.33	1.00217	7539.33	1.00361	7539.33	1.00187	7539.33	0.99982	7423.44	0.9957
7542.16	1.00201	7542.16	1.00378	7542.16	1.00199	7542.16	0.99987	7425.17	0.99527
7545	1.002	7545	1.00384	7545	1.00206	7545	0.99994	7426.89	0.99517
7547.84	1.00224	7547.84	1.00363	7547.84	1.00204	7547.84	1.00005	7428.62	0.99539
7550.7	1.00321	7550.7	1.00334	7550.7	1.00202	7550.7	1.00005	7430.34	0.99543
7553.57	1.00525	7553.57	1.00292	7553.57	1.00194	7553.57	1.00012	7432.07	0.99619
7556.45	1.00804	7556.45	1.00251	7556.45	1.00191	7556.45	1.00018	7433.8	0.99606
7559.33	1.01095	7559.33	1.00203	7559.33	1.00176	7559.33	1.00018	7435.53	0.99655
7562.22	1.01326	7562.22	1.00175	7562.22	1.00167	7562.22	1.00027	7437.26	0.99612
7565.13	1.01454	7565.13	1.0015	7565.13	1.00156	7565.13	1.00032	7438.99	0.99638
7568.04	1.0147	7568.04	1.00139	7568.04	1.00147	7568.04	1.00029	7440.71	0.99631
7570.97	1.01351	7570.97	1.00131	7570.97	1.00139	7570.97	1.00037	7442.45	0.99625
7573.9	1.01125	7573.9	1.00134	7573.9	1.00134	7573.9	1.00039	7444.18	0.9963
7576.84	1.00826	7576.84	1.00129	7576.84	1.0012	7576.84	1.00048	7445.91	0.99647
7579.79	1.00508	7579.79	1.00125	7579.79	1.00128	7579.79	1.00051	7447.65	0.99671
7582.75	1.00227	7582.75	1.00112	7582.75	1.00114	7582.75	1.00051	7449.38	0.99687
7585.72	1.0002	7585.72	1.00097	7585.72	1.00103	7585.72	1.00058	7451.11	0.99738
7588.7	0.99912	7588.7	1.00079	7588.7	1.00096	7588.7	1.00058	7452.84	0.99783
7591.69	0.99867	7591.69	1.00065	7591.69	1.00089	7591.69	1.00057	7454.58	0.99848
7594.68	0.99892	7594.68	1.0006	7594.68	1.00084	7594.68	1.00058	7456.32	0.99901
7597.69	0.99964	7597.69	1.00053	7597.69	1.00069	7597.69	1.00059	7458.06	0.99997
7600.71	1.00017	7600.71	1.00049	7600.71	1.00062	7600.71	1.00058	7459.79	1.00058
7603.73	1.00024	7603.73	1.0005	7603.73	1.00058	7603.73	1.00069	7461.53	1.00155
7606.77	0.99957	7606.77	1.00037	7606.77	1.00038	7606.77	1.00049	7463.26	1.00207
7609.81	0.99853	7609.81	1.0003	7609.81	1.00022	7609.81	1.00036	7465	1.00299
7612.86	0.99742	7612.86	1.00021	7612.86	1.00013	7612.86	1.00037	7466.73	1.00356
7615.93	0.9971	7615.93	1.00013	7615.93	0.99992	7615.93	1.00058	7468.47	1.00401
7619	0.99745	7619	1.00002	7619	0.99977	7619	1.00026	7470.21	1.00454
7622.08	0.99853	7622.08	0.99994	7622.08	0.99957	7622.08	1.0002	7471.95	1.0052
7625.17	0.99955	7625.17	0.99958	7625.17	0.99935	7625.17	1.00015	7473.69	1.00521
7628.27	1.00027	7628.27	0.99936	7628.27	0.99929	7628.27	1.00037	7475.43	1.00526
7631.38	1.00006	7631.38	0.99888	7631.38	0.99886	7631.38	1.00004	7477.16	1.00527
7634.5	0.99921	7634.5	0.9985	7634.5	0.99861	7634.5	1	7478.9	1.00537
7637.62	0.99792	7637.62	0.99812	7637.62	0.99836	7637.62	0.99983	7480.64	1.00502
7640.76	0.99655	7640.76	0.9978	7640.76	0.99807	7640.76	0.99982	7482.37	1.00456
7643.91	0.99535	7643.91	0.9976	7643.91	0.99792	7643.91	0.99968	7484.12	1.00406
7647.07	0.99452	7647.07	0.99733	7647.07	0.99776	7647.07	0.99988	7485.86	1.00372
7650.23	0.99397	7650.23	0.99686	7650.23	0.99761	7650.23	0.99949	7487.59	1.00289
7653.41	0.99396	7653.41	0.9967	7653.41	0.99764	7653.41	0.99958	7489.32	1.00221
7656.59	0.9941	7656.59	0.99619	7656.59	0.99737	7656.59	0.99934	7491.06	1.00098
7659.78	0.99448	7659.78	0.99613	7659.78	0.99745	7659.78	0.9992	7492.8	1.00031
7662.99	0.99527	7662.99	0.99565	7662.99	0.9972	7662.99	0.99916	7494.54	0.99913
7666.2	0.99628	7666.2	0.99541	7666.2	0.99712	7666.2	0.99906	7496.27	0.99881
7669.42	0.99753	7669.42	0.99513	7669.42	0.997	7669.42	0.99897	7498.01	0.99823
7672.65	0.99865	7672.65	0.99495	7672.65	0.99692	7672.65	0.99887	7499.75	0.99768
7675.89	0.99982	7675.89	0.99467	7675.89	0.99678	7675.89	0.9987	7501.48	0.99732
7679.14	1.00081	7679.14	0.99441	7679.14	0.9968	7679.14	0.99891	7503.21	0.99755
7682.4	1.00144	7682.4	0.99419	7682.4	0.99649	7682.4	0.99855	7504.95	0.99735
7685.67	1.00143	7685.67	0.99397	7685.67	0.99629	7685.67	0.9985	7506.68	0.99751
7688.94	1.00082	7688.94	0.99377	7688.94	0.99606	7688.94	0.99834	7508.41	0.99774
7692.23	0.9999	7692.23	0.99355	7692.23	0.99587	7692.23	0.99824	7510.15	0.9981
7695.53	0.99904	7695.53	0.99336	7695.53	0.99558	7695.53	0.99813	7511.88	0.99825
7698.83	0.99814	7698.83	0.99307	7698.83	0.99535	7698.83	0.998	7513.61	0.99841
7702.15	0.99743	7702.15	0.99288	7702.15	0.99507	7702.15	0.99789	7515.34	0.9989
7705.47	0.99657	7705.47	0.99255	7705.47	0.99475	7705.47	0.99773	7517.07	0.9987
7708.8	0.99573	7708.8	0.9925	7708.8	0.99447	7708.8	0.99758	7518.8	0.9989
7712.15	0.99461	7712.15	0.99193	7712.15	0.9942	7712.15	0.99753	7520.54	0.99883
7715.5	0.99366	7715.5	0.9917	7715.5	0.99383	7715.5	0.99767	7522.26	0.99879
7718.86	0.99243	7718.86	0.99164	7718.86	0.99349	7718.86	0.99728	7523.99	0.99841
7722.23	0.99169	7722.23	0.99195	7722.23	0.99312	7722.23	0.99741	7525.72	0.99708
7725.61	0.99119	7725.61	0.9916	7725.61	0.99268	7725.61	0.99716	7527.45	0.99687
7729	0.99092	7729	0.99099	7729	0.99231	7729	0.99698	7529.17	0.99766
7732.4	0.99075	7732.4	0.99018	7732.4	0.99177	7732.4	0.99683	7530.89	0.99999
7735.81	0.99062	7735.81	0.98944	7735.81	0.99148	7735.81	0.99698	7532.62	1.00111
7739.23	0.99039	7739.23	0.9889	7739.23	0.99086	7739.23	0.99644	7534.34	0.99974
7742.65	0.98988	7742.65	0.98834	7742.65	0.9904	7742.65	0.99633	7536.06	0.9988
7746.09	0.98953	7746.09	0.98769	7746.09	0.98992	7746.09	0.99604	7537.78	0.99881
7749.53	0.98926	7749.53	0.98711	7749.53	0.9895	7749.53	0.99586	7539.51	0.99888
7752.99	0.9891	7752.99	0.98675	7752.99	0.98903	7752.99	0.99568	7541.22	0.99881
7756.45	0.98872	7756.45	0.98597	7756.45	0.98861	7756.45	0.99542	7542.94	0.9989
7759.93	0.98804	7759.93	0.98539	7759.93	0.98816	7759.93	0.99524	7544.66	0.99823
7763.41	0.98718	7763.41	0.98477	7763.41	0.98775	7763.41	0.99502	7546.38	0.9973
7766.9	0.98643	7766.9	0.98424	7766.9	0.98746	7766.9	0.99511	7548.09	0.99779
7770.4	0.98526	7770.4	0.98359	7770.4	0.98684	7770.4	0.99461	7549.8	0.99933
7773.92	0.98447	7773.92	0.98299	7773.92	0.98641	7773.92	0.9946	7551.51	1.00122
								7553.23	1.00288
								7554.94	1.00095
								7556.65	1.00016
								7558.36	1.00057
								7560.06	1.00094
								7561.76	1.00099
								7563.47	1.00137
								7565.18	1.00141
								7566.88	1.00161
								7568.57	1.0017
								7570.27	1.00188
								7571.96	1.00172
								7573.66	1.00169
								7575.36	1.00129
								7577.05	1.0014
								7578.74	1.00126
								7580.42	1.00106
								7582.11	1.00076
								7583.8	1.00066
								7585.48	1.0005
								7587.17	1.0004
								7588.85	1.00011
								7590.52	0.99999
								7592.2	1.00006
								7593.87	1.00009
								7595.55	0.99948
								7597.22	0.99965
								7598.89	0.99944
								7600.56	0.99911
								7602.22	0.99918
								7603.88	0.99898
								7605.54	0.99882
								7607.21	0.99902
								7608.87	0.99867
								7610.52	0.99868
								7612.17	0.99861
								7613.82	0.99868
								7615.47	0.99859
								7617.12	0.99865
								7618.76	0.99867
								7620.41	0.99878
								7622.05	0.99886
								7623.68	0.99858
								7625.32	0.99875
								7626.96	0.99863
								7628.59	0.99877
								7630.22	0.99881
								7631.84	0.99868
								7633.47	0.99878
								7635.09	0.99862
								7636.71	0.99889
								7638.33	0.99889
								7639.94	0.99918
								7641.55	0.99933
								7643.16	0.99959
								7644.77	0.99889
								7646.37	0.99965
								7647.97	1
								7649.57	1.0002
								7651.17	1.00006
								7652.77	1.00026
								7654.36	1.00034
								7655.94	1.00055
								7657.52	1.00046
								7659.11	1.00053
								7660.69	1.00077
								7662.27	1.00051
								7663.85	1.00047
								7665.42	1.00047
								7666.98	1.00039
								7668.55	1.00013
								7670.12	1.00047
								7671.68	1.00026
								7673.23	1.00025
								7674.79	1.00019
								7676.33	1.00017
								7677.88	1.00014
								7679.43	1.00013
								7680.97	1.00006
								7682.51	0.99993
								7684.05	0.99959
								7685.58	0.99996
								7687.11	0.9996
								7688.64	0.99981
								7690.16	0.99968
								7691.68	0.99985
								7693.2	0.99979
								7694.71	0.99966
								7696.22	0.99959
								7697.74	0.99963
								7699.24	0.99965
								7700.74	0.99959
								7702.24	0.99948
								7703.73	0.99956
								7705.22	0.99935
								7706.71	0.9996
								7708.2	0.99941
								7709.68	0.99932
								7711.15	0.99963
								7712.63	0.99947
								7714.09	0.99993
								7715.56	0.99951
								7717.02	0.9996
								7718.49	0.99984
								7719.95	0.9999
								7721.39	0.99975
								7722.84	1.00013
								7724.28	1.00002
								7725.73	0.99977
								7727.17	0.99987
								7728.61	1.00018
								7730.03	1.00021
								7731.46	1.00025
								7732.88	1.00038
								7734.3	1.00051
								7735.71	1.00037
								7737.13	1.00029
								7738.54	1.00041
								7739.94	1.0004
								7741.34	1.0006
								7742.74	1.00051
								7744.13	1.00059
								7745.52	1.00091
								7746.9	1.00075
								7748.28	1.00092
								7749.66	1.00082
								7751.03	1.00125
								7752.4	1.00105
								7753.77	1.00112
								7755.13	1.00106
								7756.48	1.00106
								7757.84	1.00148
								7759.18	1.00164
								7760.52	1.00137
								7761.87	1.00158
								7763.2	1.00161
								7764.54	1.00173
								7765.87	1.00172
								7767.19	1.00172
								7768.51	1.00168
								7769.82	1.00155
								7771.13	1.00164
								7772.44	1.00179
								7773.75	1.00171
								7775.04	1.00193
								7776.33	1.00198
								7777.62	1.00197
								7778.91	1.00193
								7780.19	1.00186
								7781.47	1.00196
								7782.74	1.00188
								7784.01	1.00194
								7785.27	1.00208
								7786.53	1.0019
								7787.79	1.00199
								7789.04	1.00193
								7790.28	1.002
								7791.52	1.0021
								7792.76	1.0019
								7793.99	1.00201
								7795.22	1.00204
								7796.45	1.00215
								7797.66	1.0023
								7798.88	1.00204
								7800.09	1.00233
								7801.29	1.00209
								7802.49	1.00191
								7803.69	1.00199
								7804.88	1.00228
								7806.07	1.002
								7807.25	1.00209
								7808.43	1.00198
								7809.6	1.00219
								7810.76	1.0019
								7811.92	1.00211
								7813.08	1.00232
								7814.24	1.00211
								7815.38	1.0018
								7816.52	1.00185
								7817.67	1.00201
								7818.8	1.00208
								7819.93	1.00217
								7821.06	1.00186
								7822.17	1.00191
								7823.28	1.002
								7824.4	1.00211
								7825.5	1.00209
								7826.61	1.0021
								7827.7	1.00197
								7828.79	1.00195
								7829.87	1.00201
								7830.95	1.00242
								7832.03	1.0023
								7833.1	1.00244
								7834.16	1.00236
								7835.22	1.00241
								7836.28	1.00251
								7837.33	1.00255
								7838.37	1.00227
								7839.41	1.00214
								7840.45	1.00242
								7841.48	1.00251
								7842.5	1.00237
								7843.52	1.0024
								7844.53	1.00244
								7845.54	1.00248
								7846.54	1.00232
								7847.54	1.00242
								7848.54	1.00271
								7849.53	1.00256
								7850.51	1.00277
								7851.49	1.00259
								7852.46	1.00275
								7853.43	1.00268
								7854.39	1.00286
								7855.35	1.00265
								7856.3	1.00294
								7857.24	1.00314
								7858.19	1.00294
								7858.96	1.00306
								7639.22	1.00261
								7641.01	1.00243
								7642.8	1.00232
								7644.59	1.00225
								7646.38	1.00255
								7648.16	1.00281
								7649.94	1.00285
								7651.72	1.00285
								7653.5	1.00281
								7655.28	1.00308
								7657.05	1.00333
								7658.83	1.00319
								7660.6	1.00316
								7662.37	1.00325
								7664.13	1.00346
								7665.9	1.00368
								7667.67	1.00364
								7669.43	1.00328
								7671.19	1.00383
								7672.95	1.0035
								7674.71	1.00283
								7676.46	1.00315
								7678.22	1.00346
								7679.97	1.0037
								7681.72	1.00377
								7683.46	1.0037
								7685.21	1.00367
								7686.95	1.00362
								7688.69	1.00338
								7690.43	1.00318
								7692.17	1.00304
								7693.9	1.00297
								7695.63	1.00293
								7697.37	1.00299
								7699.1	1.00317
								7700.82	1.00333
								7702.54	1.00339
								7704.27	1.00344
								7705.98	1.00371
								7707.7	1.0038
								7709.42	1.00389
								7711.13	1.00398
								7712.84	1.00425
								7714.54	1.00555
								7716.25	1.00685
								7717.95	1.00892
								7719.65	1.01115
								7721.34	1.0132
								7723.04	1.01508
								7724.73	1.01671
								7726.42	1.01709
								7728.11	1.01747
								7729.79	1.01613
								7731.47	1.01436
								7733.15	1.01321
								7734.83	1.01291
								7736.5	1.01262
								7738.17	1.01257
								7739.84	1.01252
								7741.5	1.01208
								7743.17	1.01144
								7744.82	1.01156
								7746.48	1.01095
								7748.14	1.01034
								7749.79	1.00995
								7751.44	1.00957
								7753.08	1.00937
								7754.73	1.00931
								7756.36	1.00927
								7758	1.00941
								7759.64	1.00954
								7761.27	1.00957
								7762.89	1.00954
								7764.52	1.00948
								7766.13	1.00927
								7767.76	1.00907
								7769.37	1.00891
								7770.98	1.00876
								7772.59	1.00859
								7774.2	1.00838
								7775.8	1.00818
								7777.41	1.00835
								7779	1.00857
								7780.6	1.00856
								7782.19	1.00818
								7783.77	1.00781
								7785.36	1.00769
								7786.94	1.0076
								7788.51	1.00741
								7790.09	1.00703
								7791.66	1.00666
								7793.23	1.00614
								7794.79	1.00559
								7796.35	1.00514
								7797.9	1.00489
								7799.46	1.00464
								7801.01	1.00455
								7802.55	1.00451
								7804.09	1.00441
								7805.64	1.0041
								7807.17	1.0038
								7808.71	1.00366
								7810.24	1.00363
								7811.76	1.00359
								7813.28	1.00316
								7814.8	1.00273
								7816.32	1.00233
								7817.83	1.00198
								7819.34	1.00162
								7820.84	1.00136
								7822.34	1.00112
								7823.84	1.00087
								7825.33	1.00055
								7826.82	1.00023
								7828.3	1
								7829.78	0.99985
								7831.26	0.9997
								7832.73	0.99931
								7834.2	0.99885
								7835.67	0.99838
								7837.14	0.99785
								7838.59	0.99733
								7840.05	0.99694
								7841.5	0.99683
								7842.94	0.99671
								7844.39	0.99648
								7845.83	0.99615
								7847.26	0.99583
								7848.69	0.99544
								7850.12	0.99504
								7851.54	0.99465
								7852.96	0.99441
								7854.38	0.99417
								7855.79	0.99391
								7857.19	0.99357

## Sheet: Fig. 2f
Fig. 2f. FT-EXAFS in R-space
Fe foil		Fe2O3		FePc		FeSA-hCN		FeSA-hCN Fitting
X-axis	Y-axis	X-axis	Y-axis	X-axis	Y-axis	X-axis	Y-axis	X-axis	Y-axis
Radical distance (Å)	Intensity (arb. u.)	Radical distance (Å)	Intensity (arb. u.)	Radical distance (Å)	Intensity (arb. u.)	Radical distance (Å)	Intensity (arb. u.)	Radical distance (Å)	Intensity (arb. u.)
0	0.02171	0	0.02328	0	0.04147	0	0.01374	0	0.00857
0.03068	0.02093	0.03068	0.03083	0.03068	0.04916	0.03068	0.01366	0.03068	0.00964
0.06136	0.01862	0.06136	0.0454	0.06136	0.06569	0.06136	0.01338	0.06136	0.01193
0.09204	0.01495	0.09204	0.05965	0.09204	0.08299	0.09204	0.01283	0.09204	0.01406
0.12272	0.01017	0.12272	0.07086	0.12272	0.09704	0.12272	0.01195	0.12272	0.01526
0.1534	0.00461	0.1534	0.07775	0.1534	0.10583	0.1534	0.01083	0.1534	0.01515
0.18408	0.00156	0.18408	0.0798	0.18408	0.10835	0.18408	0.00974	0.18408	0.01368
0.21476	0.00743	0.21476	0.07718	0.21476	0.10446	0.21476	0.00914	0.21476	0.01113
0.24544	0.01296	0.24544	0.07098	0.24544	0.09486	0.24544	0.00942	0.24544	0.00816
0.27612	0.01768	0.27612	0.06365	0.27612	0.0816	0.27612	0.01047	0.27612	0.00632
0.3068	0.02121	0.3068	0.0595	0.3068	0.06891	0.3068	0.01172	0.3068	0.00739
0.33748	0.02327	0.33748	0.06327	0.33748	0.06408	0.33748	0.0126	0.33748	0.01011
0.36816	0.02369	0.36816	0.07584	0.36816	0.07289	0.36816	0.01272	0.36816	0.01262
0.39884	0.02236	0.39884	0.09379	0.39884	0.09224	0.39884	0.01191	0.39884	0.01408
0.42951	0.01933	0.42951	0.1132	0.42951	0.11536	0.42951	0.01027	0.42951	0.01421
0.46019	0.01473	0.46019	0.13117	0.46019	0.13732	0.46019	0.0083	0.46019	0.01301
0.49087	0.00882	0.49087	0.14575	0.49087	0.15502	0.49087	0.00704	0.49087	0.01085
0.52155	0.00196	0.52155	0.15576	0.52155	0.16648	0.52155	0.00756	0.52155	0.00837
0.55223	0.00544	0.55223	0.16091	0.55223	0.17075	0.55223	0.00924	0.55223	0.00655
0.58291	0.01289	0.58291	0.16199	0.58291	0.16808	0.58291	0.01061	0.58291	0.00598
0.61359	0.01989	0.61359	0.1612	0.61359	0.16043	0.61359	0.01063	0.61359	0.0057
0.64427	0.02598	0.64427	0.1623	0.64427	0.15235	0.64427	0.00877	0.64427	0.0042
0.67495	0.0307	0.67495	0.17006	0.67495	0.1515	0.67495	0.00583	0.67495	0.00127
0.70563	0.03372	0.70563	0.18834	0.70563	0.16604	0.70563	0.00848	0.70563	0.00695
0.73631	0.03483	0.73631	0.21802	0.73631	0.19881	0.73631	0.01843	0.73631	0.01705
0.76699	0.034	0.76699	0.25715	0.76699	0.24624	0.76699	0.0322	0.76699	0.03043
0.79767	0.03149	0.79767	0.30249	0.79767	0.30268	0.79767	0.04885	0.79767	0.04684
0.82835	0.02799	0.82835	0.35075	0.82835	0.3631	0.82835	0.06788	0.82835	0.06589
0.85903	0.02493	0.85903	0.39904	0.85903	0.4234	0.85903	0.08889	0.85903	0.08713
0.88971	0.02451	0.88971	0.44507	0.88971	0.48031	0.88971	0.11157	0.88971	0.11015
0.92039	0.0282	0.92039	0.48716	0.92039	0.53123	0.92039	0.13576	0.92039	0.13467
0.95107	0.03515	0.95107	0.5244	0.95107	0.57427	0.95107	0.1615	0.95107	0.16063
0.98175	0.04345	0.98175	0.5566	0.98175	0.6083	0.98175	0.1889	0.98175	0.18809
1.01243	0.05155	1.01243	0.58446	1.01243	0.63307	1.01243	0.21814	1.01243	0.21726
1.04311	0.05827	1.04311	0.60941	1.04311	0.6492	1.04311	0.24931	1.04311	0.24832
1.07379	0.06269	1.07379	0.63354	1.07379	0.6583	1.07379	0.28229	1.07379	0.28129
1.10447	0.06413	1.10447	0.65921	1.10447	0.66285	1.10447	0.31673	1.10447	0.31594
1.13515	0.06206	1.13515	0.68864	1.13515	0.666	1.13515	0.35208	1.13515	0.3518
1.16583	0.05618	1.16583	0.72336	1.16583	0.67115	1.16583	0.38765	1.16583	0.38819
1.19651	0.04641	1.19651	0.76381	1.19651	0.68131	1.19651	0.42281	1.19651	0.42443
1.22718	0.03292	1.22718	0.80922	1.22718	0.69844	1.22718	0.45712	1.22718	0.45994
1.25786	0.01627	1.25786	0.85766	1.25786	0.7229	1.25786	0.49048	1.25786	0.49445
1.28854	0.00599	1.28854	0.90645	1.28854	0.75337	1.28854	0.52314	1.28854	0.52805
1.31922	0.0261	1.31922	0.95246	1.31922	0.78724	1.31922	0.55567	1.31922	0.56115
1.3499	0.04852	1.3499	0.99255	1.3499	0.82113	1.3499	0.58877	1.3499	0.59433
1.38058	0.07083	1.38058	1.02377	1.38058	0.85151	1.38058	0.62294	1.38058	0.62808
1.41126	0.09174	1.41126	1.04364	1.41126	0.87511	1.41126	0.6582	1.41126	0.66244
1.44194	0.11	1.44194	1.05024	1.44194	0.88923	1.44194	0.69387	1.44194	0.6968
1.47262	0.12449	1.47262	1.04233	1.47262	0.89183	1.47262	0.72845	1.47262	0.72978
1.5033	0.13431	1.5033	1.0194	1.5033	0.88168	1.5033	0.75978	1.5033	0.75928
1.53398	0.13899	1.53398	0.98164	1.53398	0.85828	1.53398	0.78524	1.53398	0.78275
1.56466	0.13878	1.56466	0.92999	1.56466	0.82188	1.56466	0.80208	1.56466	0.7975
1.59534	0.13519	1.59534	0.86602	1.59534	0.77339	1.59534	0.8078	1.59534	0.80105
1.62602	0.13179	1.62602	0.79193	1.62602	0.71431	1.62602	0.80038	1.62602	0.79143
1.6567	0.13473	1.6567	0.71039	1.6567	0.6466	1.6567	0.77855	1.6567	0.76742
1.68738	0.15096	1.68738	0.62454	1.68738	0.57259	1.68738	0.74192	1.68738	0.72871
1.71806	0.18389	1.71806	0.53785	1.71806	0.49482	1.71806	0.69104	1.71806	0.67593
1.74874	0.23213	1.74874	0.45406	1.74874	0.41595	1.74874	0.62742	1.74874	0.61067
1.77942	0.29229	1.77942	0.37713	1.77942	0.33863	1.77942	0.55337	1.77942	0.53534
1.8101	0.36106	1.8101	0.31107	1.8101	0.26536	1.8101	0.47193	1.8101	0.45298
1.84078	0.43554	1.84078	0.25947	1.84078	0.1985	1.84078	0.38662	1.84078	0.36712
1.87146	0.51316	1.87146	0.22426	1.87146	0.14016	1.87146	0.30128	1.87146	0.28151
1.90214	0.59153	1.90214	0.20394	1.90214	0.09243	1.90214	0.21999	1.90214	0.20006
1.93282	0.66844	1.93282	0.19333	1.93282	0.05788	1.93282	0.14727	1.93282	0.12718
1.9635	0.74182	1.9635	0.18599	1.9635	0.04012	1.9635	0.08975	1.9635	0.07052
1.99418	0.80981	1.99418	0.17702	1.99418	0.03822	1.99418	0.06139	1.99418	0.05197
2.02485	0.87078	2.02485	0.16431	2.02485	0.04246	2.02485	0.06978	2.02485	0.07414
2.05553	0.9234	2.05553	0.14889	2.05553	0.04807	2.05553	0.08905	2.05553	0.10024
2.08621	0.96661	2.08621	0.13552	2.08621	0.05756	2.08621	0.1028	2.08621	0.1184
2.11689	0.99973	2.11689	0.13295	2.11689	0.0747	2.11689	0.1078	2.11689	0.12714
2.14757	1.02241	2.14757	0.1494	2.14757	0.10038	2.14757	0.1049	2.14757	0.12726
2.17825	1.03462	2.17825	0.18516	2.17825	0.13303	2.17825	0.09681	2.17825	0.12035
2.20893	1.03664	2.20893	0.23463	2.20893	0.17045	2.20893	0.08758	2.20893	0.10827
2.23961	1.02905	2.23961	0.29227	2.23961	0.21055	2.23961	0.08209	2.23961	0.0929
2.27029	1.0126	2.27029	0.35428	2.27029	0.25143	2.27029	0.08394	2.27029	0.07594
2.30097	0.9882	2.30097	0.41813	2.30097	0.29137	2.30097	0.09268	2.30097	0.05885
2.33165	0.95687	2.33165	0.48208	2.33165	0.32882	2.33165	0.10465	2.33165	0.04279
2.36233	0.91961	2.36233	0.54495	2.36233	0.36246	2.36233	0.11609	2.36233	0.02883
2.39301	0.87739	2.39301	0.60589	2.39301	0.39113	2.39301	0.12439	2.39301	0.01858
2.42369	0.83107	2.42369	0.66432	2.42369	0.41386	2.42369	0.1281	2.42369	0.01512
2.45437	0.78141	2.45437	0.7198	2.45437	0.4299	2.45437	0.12662	2.45437	0.01855
2.48505	0.72902	2.48505	0.77194	2.48505	0.4387	2.48505	0.12003	2.48505	0.0239
2.51573	0.67439	2.51573	0.8203	2.51573	0.43991	2.51573	0.10896	2.51573	0.02847
2.54641	0.61795	2.54641	0.86438	2.54641	0.4334	2.54641	0.0945	2.54641	0.03142
2.57709	0.56006	2.57709	0.90355	2.57709	0.41925	2.57709	0.07837	2.57709	0.03251
2.60777	0.5011	2.60777	0.9371	2.60777	0.3978	2.60777	0.0631	2.60777	0.03178
2.63845	0.44151	2.63845	0.96424	2.63845	0.3696	2.63845	0.05264	2.63845	0.02955
2.66913	0.38182	2.66913	0.98418	2.66913	0.33547	2.66913	0.05113	2.66913	0.02638
2.69981	0.32268	2.69981	0.99617	2.69981	0.29653	2.69981	0.05842	2.69981	0.02316
2.73049	0.26493	2.73049	0.9996	2.73049	0.25423	2.73049	0.06999	2.73049	0.02089
2.76117	0.2096	2.76117	0.99409	2.76117	0.21053	2.76117	0.08191	2.76117	0.02024
2.79185	0.15802	2.79185	0.97947	2.79185	0.16827	2.79185	0.09199	2.79185	0.02095
2.82252	0.11226	2.82252	0.95592	2.82252	0.13196	2.82252	0.09917	2.82252	0.02201
2.8532	0.07639	2.8532	0.92392	2.8532	0.10887	2.8532	0.10299	2.8532	0.02242
2.88388	0.05879	2.88388	0.8843	2.88388	0.10618	2.88388	0.10343	2.88388	0.02157
2.91456	0.06443	2.91456	0.83816	2.91456	0.12166	2.91456	0.10076	2.91456	0.01923
2.94524	0.08144	2.94524	0.78692	2.94524	0.14544	2.94524	0.09545	2.94524	0.01555
2.97592	0.09878	2.97592	0.73218	2.97592	0.16983	2.97592	0.0881	2.97592	0.01099
3.0066	0.11242	3.0066	0.67567	3.0066	0.19073	3.0066	0.07942	3.0066	0.00675
3.03728	0.12129	3.03728	0.61916	3.03728	0.20605	3.03728	0.07008	3.03728	0.00615
3.06796	0.12551	3.06796	0.56432	3.06796	0.2148	3.06796	0.06077	3.06796	0.00968
3.09864	0.12594	3.09864	0.51261	3.09864	0.2167	3.09864	0.05214	3.09864	0.01366
3.12932	0.12405	3.12932	0.46511	3.12932	0.21206	3.12932	0.04493	3.12932	0.01667
3.16	0.12188	3.16	0.42241	3.16	0.20173	3.16	0.04008	3.16	0.01822
3.19068	0.12175	3.19068	0.38455	3.19068	0.18714	3.19068	0.03863	3.19068	0.01815
3.22136	0.12575	3.22136	0.35101	3.22136	0.17043	3.22136	0.04108	3.22136	0.01652
3.25204	0.13493	3.25204	0.32086	3.25204	0.15457	3.25204	0.04695	3.25204	0.01355
3.28272	0.14894	3.28272	0.29301	3.28272	0.14327	3.28272	0.05514	3.28272	0.0096
3.3134	0.16647	3.3134	0.26642	3.3134	0.14003	3.3134	0.06452	3.3134	0.00514
3.34408	0.18588	3.34408	0.24037	3.34408	0.1463	3.34408	0.07416	3.34408	0.0015
3.37476	0.20566	3.37476	0.21461	3.37476	0.16046	3.37476	0.08331	3.37476	0.00435
3.40544	0.22454	3.40544	0.18945	3.40544	0.17912	3.40544	0.09136	3.40544	0.00789
3.43612	0.24159	3.43612	0.16586	3.43612	0.19892	3.43612	0.09783	3.43612	0.01055
3.4668	0.2561	3.4668	0.1454	3.4668	0.21725	3.4668	0.10239	3.4668	0.0121
3.49748	0.26763	3.49748	0.13014	3.49748	0.23227	3.49748	0.10486	3.49748	0.01252
3.52816	0.2759	3.52816	0.12188	3.52816	0.24278	3.52816	0.10521	3.52816	0.01188
3.55884	0.2808	3.55884	0.12107	3.55884	0.24808	3.55884	0.10354	3.55884	0.01039
3.58952	0.28232	3.58952	0.12619	3.58952	0.24788	3.58952	0.10009	3.58952	0.00832
3.62019	0.28054	3.62019	0.13453	3.62019	0.24222	3.62019	0.09517	3.62019	0.00604
3.65087	0.27556	3.65087	0.14348	3.65087	0.23142	3.65087	0.08914	3.65087	0.00408
3.68155	0.2675	3.68155	0.15112	3.68155	0.21603	3.68155	0.0824	3.68155	0.00334
3.71223	0.25643	3.71223	0.15627	3.71223	0.1968	3.71223	0.0753	3.71223	0.00412
3.74291	0.24239	3.74291	0.15837	3.74291	0.1746	3.74291	0.06817	3.74291	0.00538
3.77359	0.22533	3.77359	0.15735	3.77359	0.1504	3.77359	0.06127	3.77359	0.00646
3.80427	0.20519	3.80427	0.15353	3.80427	0.12521	3.80427	0.05478	3.80427	0.00722
3.83495	0.18181	3.83495	0.14759	3.83495	0.10003	3.83495	0.04883	3.83495	0.00763
3.86563	0.15505	3.86563	0.14042	3.86563	0.07589	3.86563	0.04345	3.86563	0.00775
3.89631	0.12481	3.89631	0.13313	3.89631	0.05384	3.89631	0.03866	3.89631	0.0076
3.92699	0.09116	3.92699	0.12685	3.92699	0.03531	3.92699	0.03446	3.92699	0.0072
3.95767	0.05485	3.95767	0.12257	3.95767	0.02311	3.95767	0.03083	3.95767	0.00656
3.98835	0.02362	3.98835	0.12083	3.98835	0.02149	3.98835	0.02779	3.98835	0.00567
4.01903	0.04376	4.01903	0.12162	4.01903	0.02744	4.01903	0.02539	4.01903	0.00457
4.04971	0.08964	4.04971	0.12439	4.04971	0.03452	4.04971	0.02369	4.04971	0.00339
4.08039	0.14066	4.08039	0.12831	4.08039	0.04053	4.08039	0.02277	4.08039	0.00248
4.11107	0.19451	4.11107	0.1325	4.11107	0.04535	4.11107	0.02264	4.11107	0.00247
4.14175	0.2501	4.14175	0.13625	4.14175	0.04953	4.14175	0.02324	4.14175	0.00335
4.17243	0.30641	4.17243	0.13908	4.17243	0.05386	4.17243	0.0244	4.17243	0.00445
4.20311	0.36237	4.20311	0.14073	4.20311	0.05907	4.20311	0.02591	4.20311	0.00539
4.23379	0.41687	4.23379	0.14115	4.23379	0.06554	4.23379	0.02756	4.23379	0.00601
4.26447	0.46875	4.26447	0.14044	4.26447	0.07329	4.26447	0.02913	4.26447	0.00622
4.29515	0.51683	4.29515	0.13878	4.29515	0.08199	4.29515	0.03046	4.29515	0.00601
4.32583	0.55999	4.32583	0.1364	4.32583	0.09117	4.32583	0.03139	4.32583	0.00542
4.35651	0.59717	4.35651	0.13355	4.35651	0.1003	4.35651	0.03182	4.35651	0.00454
4.38719	0.62746	4.38719	0.13042	4.38719	0.10892	4.38719	0.03168	4.38719	0.00349
4.41786	0.65006	4.41786	0.12718	4.41786	0.11664	4.41786	0.03093	4.41786	0.00249
4.44854	0.66438	4.44854	0.12396	4.44854	0.12317	4.44854	0.02958	4.44854	0.00195
4.47922	0.67005	4.47922	0.12087	4.47922	0.12833	4.47922	0.02767	4.47922	0.00223
4.5099	0.66691	4.5099	0.11804	4.5099	0.13203	4.5099	0.02527	4.5099	0.00299
4.54058	0.65505	4.54058	0.11563	4.54058	0.13425	4.54058	0.0225	4.54058	0.00378
4.57126	0.63479	4.57126	0.11383	4.57126	0.13502	4.57126	0.0195	4.57126	0.00441
4.60194	0.6067	4.60194	0.11287	4.60194	0.1344	4.60194	0.01643	4.60194	0.00483
4.63262	0.57154	4.63262	0.11294	4.63262	0.13249	4.63262	0.01351	4.63262	0.00499
4.6633	0.53025	4.6633	0.11415	4.6633	0.12935	4.6633	0.01098	4.6633	0.00488
4.69398	0.48393	4.69398	0.11644	4.69398	0.12504	4.69398	0.00913	4.69398	0.00449
4.72466	0.43379	4.72466	0.11963	4.72466	0.11959	4.72466	0.00818	4.72466	0.00383
4.75534	0.3811	4.75534	0.12336	4.75534	0.11302	4.75534	0.00811	4.75534	0.00292
4.78602	0.32716	4.78602	0.12718	4.78602	0.10531	4.78602	0.0086	4.78602	0.00181
4.8167	0.27325	4.8167	0.13063	4.8167	0.09645	4.8167	0.00929	4.8167	0.000603704
4.84738	0.22056	4.84738	0.13324	4.84738	0.08644	4.84738	0.00996	4.84738	0.000867887
4.87806	0.17022	4.87806	0.13463	4.87806	0.07532	4.87806	0.01052	4.87806	0.00212
4.90874	0.12321	4.90874	0.13449	4.90874	0.06317	4.90874	0.01099	4.90874	0.00327
4.93942	0.08042	4.93942	0.13264	4.93942	0.05013	4.93942	0.01138	4.93942	0.00418
4.9701	0.04284	4.9701	0.12899	4.9701	0.03639	4.9701	0.01175	4.9701	0.00477
5.00078	0.01505	5.00078	0.12357	5.00078	0.02224	5.00078	0.01213	5.00078	0.005
5.03146	0.02508	5.03146	0.11655	5.03146	0.00821	5.03146	0.01255	5.03146	0.00482
5.06214	0.04662	5.06214	0.10816	5.06214	0.0072	5.06214	0.013	5.06214	0.00427
5.09282	0.06468	5.09282	0.09876	5.09282	0.02041	5.09282	0.01349	5.09282	0.00338
5.1235	0.07875	5.1235	0.08879	5.1235	0.03304	5.1235	0.01404	5.1235	0.00225
5.15418	0.08932	5.15418	0.07874	5.15418	0.0444	5.15418	0.01467	5.15418	0.00105
5.18486	0.09713	5.18486	0.06921	5.18486	0.05414	5.18486	0.01539	5.18486	0.0007704
5.21553	0.10306	5.21553	0.0608	5.21553	0.06195	5.21553	0.01624	5.21553	0.00183
5.24621	0.10801	5.24621	0.05411	5.24621	0.06759	5.24621	0.0172	5.24621	0.00285
5.27689	0.11277	5.27689	0.04955	5.27689	0.07091	5.27689	0.01825	5.27689	0.0036
5.30757	0.11795	5.30757	0.04716	5.30757	0.07185	5.30757	0.01931	5.30757	0.00403
5.33825	0.12381	5.33825	0.04653	5.33825	0.07045	5.33825	0.0203	5.33825	0.00411
5.36893	0.13036	5.36893	0.04698	5.36893	0.06684	5.36893	0.02112	5.36893	0.00385
5.39961	0.13731	5.39961	0.04776	5.39961	0.06129	5.39961	0.02166	5.39961	0.00331
5.43029	0.14424	5.43029	0.04833	5.43029	0.05417	5.43029	0.02185	5.43029	0.00256
5.46097	0.15065	5.46097	0.04834	5.46097	0.04605	5.46097	0.02161	5.46097	0.0017
5.49165	0.15602	5.49165	0.04762	5.49165	0.03776	5.49165	0.0209	5.49165	0.000863527
5.52233	0.15991	5.52233	0.04612	5.52233	0.03057	5.52233	0.01975	5.52233	0.000459716
5.55301	0.16195	5.55301	0.0439	5.55301	0.02642	5.55301	0.01819	5.55301	0.000885526
5.58369	0.16184	5.58369	0.04109	5.58369	0.02689	5.58369	0.01638	5.58369	0.00131
5.61437	0.15938	5.61437	0.03783	5.61437	0.03122	5.61437	0.01451	5.61437	0.00152
5.64505	0.15449	5.64505	0.03427	5.64505	0.03721	5.64505	0.01295	5.64505	0.00152
5.67573	0.14715	5.67573	0.03056	5.67573	0.04313	5.67573	0.0121	5.67573	0.00135
5.70641	0.13748	5.70641	0.02682	5.70641	0.04802	5.70641	0.01231	5.70641	0.0011
5.73709	0.12566	5.73709	0.02317	5.73709	0.05133	5.73709	0.01353	5.73709	0.000940436
5.76777	0.11201	5.76777	0.01969	5.76777	0.05274	5.76777	0.01537	5.76777	0.00104
5.79845	0.09695	5.79845	0.0165	5.79845	0.05214	5.79845	0.01741	5.79845	0.00133
5.82913	0.0811	5.82913	0.0138	5.82913	0.04951	5.82913	0.01931	5.82913	0.00162
5.85981	0.06535	5.85981	0.01197	5.85981	0.04495	5.85981	0.02082	5.85981	0.0018
5.89049	0.05119	5.89049	0.01151	5.89049	0.03866	5.89049	0.02179	5.89049	0.00185
5.92117	0.0412	5.92117	0.0127	5.92117	0.03091	5.92117	0.02212	5.92117	0.00176
5.95185	0.03879	5.95185	0.01528	5.95185	0.02202	5.95185	0.02178	5.95185	0.00156
5.98253	0.04439	5.98253	0.01875	5.98253	0.01236	5.98253	0.02077	5.98253	0.00137
6.0132	0.05445	6.0132	0.02273	6.0132	0.00252	6.0132	0.01915	6.0132	0.0013
6.04388	0.06567	6.04388	0.02694	6.04388	0.00797	6.04388	0.01703	6.04388	0.00144
6.07456	0.07627	6.07456	0.03121	6.07456	0.01764	6.07456	0.01452	6.07456	0.00171
6.10524	0.08534	6.10524	0.03536	6.10524	0.02665	6.10524	0.01183	6.10524	0.002
6.13592	0.09241	6.13592	0.03926	6.13592	0.03464	6.13592	0.00921	6.13592	0.00223
6.1666	0.09724	6.1666	0.04279	6.1666	0.04138	6.1666	0.00707	6.1666	0.00236
6.19728	0.09977	6.19728	0.04582	6.19728	0.04668	6.19728	0.006	6.19728	0.00236
6.22796	0.10007	6.22796	0.04827	6.22796	0.05042	6.22796	0.00637	6.22796	0.00226
6.25864	0.09833	6.25864	0.05003	6.25864	0.05255	6.25864	0.00766	6.25864	0.0021
6.28932	0.09482	6.28932	0.05103	6.28932	0.05311	6.28932	0.00918	6.28932	0.00193
6.32	0.08993	6.32	0.05121	6.32	0.05219	6.32	0.01056	6.32	0.00183
6.35068	0.08412	6.35068	0.05053	6.35068	0.04994	6.35068	0.01164	6.35068	0.00182
6.38136	0.07792	6.38136	0.04898	6.38136	0.04656	6.38136	0.01239	6.38136	0.00191
6.41204	0.07193	6.41204	0.04656	6.41204	0.04231	6.41204	0.01282	6.41204	0.00204
6.44272	0.06677	6.44272	0.04331	6.44272	0.03749	6.44272	0.01299	6.44272	0.00216
6.4734	0.06301	6.4734	0.03929	6.4734	0.03241	6.4734	0.01297	6.4734	0.00223
6.50408	0.06104	6.50408	0.03457	6.50408	0.02746	6.50408	0.01285	6.50408	0.00224
6.53476	0.06095	6.53476	0.02928	6.53476	0.02305	6.53476	0.01271	6.53476	0.0022
6.56544	0.06249	6.56544	0.02354	6.56544	0.01965	6.56544	0.01261	6.56544	0.00213
6.59612	0.06522	6.59612	0.01751	6.59612	0.01763	6.59612	0.01257	6.59612	0.00205
6.6268	0.0686	6.6268	0.01135	6.6268	0.01711	6.6268	0.01258	6.6268	0.002
6.65748	0.07217	6.65748	0.00524	6.65748	0.01771	6.65748	0.01262	6.65748	0.00201
6.68816	0.07556	6.68816	0.000893447	6.68816	0.01889	6.68816	0.01264	6.68816	0.00207
6.71884	0.0785	6.71884	0.00626	6.71884	0.0202	6.71884	0.01258	6.71884	0.00216
6.74952	0.08081	6.74952	0.01125	6.74952	0.02136	6.74952	0.01241	6.74952	0.00225
6.7802	0.08237	6.7802	0.01559	6.7802	0.0223	6.7802	0.01209	6.7802	0.00233
6.81087	0.08312	6.81087	0.01917	6.81087	0.02301	6.81087	0.01161	6.81087	0.00235
6.84155	0.08301	6.84155	0.02191	6.84155	0.02357	6.84155	0.01098	6.84155	0.00234
6.87223	0.08206	6.87223	0.02379	6.87223	0.02409	6.87223	0.01021	6.87223	0.00227
6.90291	0.08029	6.90291	0.02481	6.90291	0.02465	6.90291	0.00934	6.90291	0.00218
6.93359	0.07779	6.93359	0.02501	6.93359	0.02534	6.93359	0.00842	6.93359	0.00208
6.96427	0.07465	6.96427	0.02448	6.96427	0.02618	6.96427	0.00751	6.96427	0.002
6.99495	0.07099	6.99495	0.02332	6.99495	0.02715	6.99495	0.00669	6.99495	0.00193
7.02563	0.06697	7.02563	0.02168	7.02563	0.02822	7.02563	0.00604	7.02563	0.0019
7.05631	0.06275	7.05631	0.01971	7.05631	0.02933	7.05631	0.00562	7.05631	0.00188
7.08699	0.05849	7.08699	0.01758	7.08699	0.03041	7.08699	0.00547	7.08699	0.00185
7.11767	0.05433	7.11767	0.01546	7.11767	0.03143	7.11767	0.00558	7.11767	0.0018
7.14835	0.05038	7.14835	0.01354	7.14835	0.03232	7.14835	0.00588	7.14835	0.00171
7.17903	0.04671	7.17903	0.01197	7.17903	0.03309	7.17903	0.00631	7.17903	0.00161
7.20971	0.04336	7.20971	0.01096	7.20971	0.0337	7.20971	0.0068	7.20971	0.0015
7.24039	0.04033	7.24039	0.01067	7.24039	0.03415	7.24039	0.00732	7.24039	0.00142
7.27107	0.03763	7.27107	0.01126	7.27107	0.03443	7.27107	0.00782	7.27107	0.00138
7.30175	0.0353	7.30175	0.01274	7.30175	0.03454	7.30175	0.00827	7.30175	0.00139
7.33243	0.03344	7.33243	0.01507	7.33243	0.03445	7.33243	0.00863	7.33243	0.00143
7.36311	0.03222	7.36311	0.01812	7.36311	0.03416	7.36311	0.00888	7.36311	0.00147
7.39379	0.03181	7.39379	0.02177	7.39379	0.03362	7.39379	0.009	7.39379	0.00148
7.42447	0.03234	7.42447	0.02585	7.42447	0.03283	7.42447	0.00897	7.42447	0.00145
7.45515	0.03379	7.45515	0.03021	7.45515	0.03176	7.45515	0.00881	7.45515	0.00137
7.48583	0.03594	7.48583	0.03466	7.48583	0.0304	7.48583	0.00852	7.48583	0.00126
7.51651	0.03846	7.51651	0.03901	7.51651	0.02874	7.51651	0.00815	7.51651	0.00112
7.54719	0.04099	7.54719	0.04306	7.54719	0.02679	7.54719	0.00774	7.54719	0.000979799
7.57787	0.04314	7.57787	0.04662	7.57787	0.02458	7.57787	0.00732	7.57787	0.000861246
7.60854	0.04459	7.60854	0.04953	7.60854	0.02213	7.60854	0.00695	7.60854	0.000777933
7.63922	0.04507	7.63922	0.05163	7.63922	0.01949	7.63922	0.00665	7.63922	0.00073334
7.6699	0.04437	7.6699	0.05282	7.6699	0.01673	7.6699	0.00642	7.6699	0.000723428
7.70058	0.04239	7.70058	0.05303	7.70058	0.0139	7.70058	0.00624	7.70058	0.000745394
7.73126	0.03909	7.73126	0.05224	7.73126	0.01107	7.73126	0.00607	7.73126	0.000800381
7.76194	0.03455	7.76194	0.05049	7.76194	0.00832	7.76194	0.00586	7.76194	0.000886626
7.79262	0.02905	7.79262	0.04785	7.79262	0.00572	7.79262	0.00558	7.79262	0.000992236
7.8233	0.02317	7.8233	0.04449	7.8233	0.00334	7.8233	0.00522	7.8233	0.0011
7.85398	0.01831	7.85398	0.04061	7.85398	0.00133	7.85398	0.00476	7.85398	0.00117
7.88466	0.0172	7.88466	0.03648	7.88466	0.00104	7.88466	0.00425	7.88466	0.0012
7.91534	0.02149	7.91534	0.03246	7.91534	0.00236	7.91534	0.00373	7.91534	0.00115
7.94602	0.02926	7.94602	0.02897	7.94602	0.00348	7.94602	0.00327	7.94602	0.00103
7.9767	0.03845	7.9767	0.02641	7.9767	0.00427	7.9767	0.00296	7.9767	0.000850126
8.00738	0.048	8.00738	0.02509	8.00738	0.00474	8.00738	0.00288	8.00738	0.000641415
8.03806	0.05735	8.03806	0.02502	8.03806	0.00493	8.03806	0.00301	8.03806	0.000516184
8.06874	0.06613	8.06874	0.02588	8.06874	0.00489	8.06874	0.00327	8.06874	0.000621759
8.09942	0.07409	8.09942	0.02718	8.09942	0.00473	8.09942	0.00355	8.09942	0.000892154
8.1301	0.08106	8.1301	0.02849	8.1301	0.00455	8.1301	0.00379	8.1301	0.0012
8.16078	0.08692	8.16078	0.02946	8.16078	0.00448	8.16078	0.00392	8.16078	0.00147
8.19146	0.09164	8.19146	0.02989	8.19146	0.00461	8.19146	0.00393	8.19146	0.00167
8.22214	0.09522	8.22214	0.0297	8.22214	0.00497	8.22214	0.00381	8.22214	0.00179
8.25282	0.09768	8.25282	0.02888	8.25282	0.00547	8.25282	0.00356	8.25282	0.00184
8.2835	0.09911	8.2835	0.0275	8.2835	0.00604	8.2835	0.00321	8.2835	0.00183
8.31418	0.09958	8.31418	0.02569	8.31418	0.00657	8.31418	0.0028	8.31418	0.00179
8.34486	0.09918	8.34486	0.02363	8.34486	0.00698	8.34486	0.00236	8.34486	0.00177
8.37554	0.098	8.37554	0.02155	8.37554	0.00723	8.37554	0.00198	8.37554	0.00181
8.40621	0.09608	8.40621	0.01969	8.40621	0.00729	8.40621	0.00174	8.40621	0.00191
8.43689	0.0935	8.43689	0.01824	8.43689	0.00713	8.43689	0.00172	8.43689	0.00206
8.46757	0.09028	8.46757	0.01734	8.46757	0.00677	8.46757	0.0019	8.46757	0.00221
8.49825	0.08646	8.49825	0.01695	8.49825	0.00621	8.49825	0.00219	8.49825	0.00234
8.52893	0.08206	8.52893	0.01689	8.52893	0.00552	8.52893	0.00248	8.52893	0.00241
8.55961	0.07711	8.55961	0.01692	8.55961	0.00473	8.55961	0.00273	8.55961	0.00241
8.59029	0.07166	8.59029	0.01682	8.59029	0.00395	8.59029	0.0029	8.59029	0.00233
8.62097	0.0658	8.62097	0.01641	8.62097	0.00332	8.62097	0.00299	8.62097	0.00221
8.65165	0.05961	8.65165	0.01558	8.65165	0.00304	8.65165	0.003	8.65165	0.00204
8.68233	0.05322	8.68233	0.01428	8.68233	0.0032	8.68233	0.00295	8.68233	0.00187
8.71301	0.04678	8.71301	0.01255	8.71301	0.00371	8.71301	0.00289	8.71301	0.00171
8.74369	0.04047	8.74369	0.01043	8.74369	0.00438	8.74369	0.00284	8.74369	0.0016
8.77437	0.03445	8.77437	0.00805	8.77437	0.00507	8.77437	0.00285	8.77437	0.00152
8.80505	0.02892	8.80505	0.00561	8.80505	0.00568	8.80505	0.00292	8.80505	0.00148
8.83573	0.02408	8.83573	0.00356	8.83573	0.00619	8.83573	0.00304	8.83573	0.00145
8.86641	0.02012	8.86641	0.00316	8.86641	0.00657	8.86641	0.00317	8.86641	0.00141
8.89709	0.01722	8.89709	0.00469	8.89709	0.00682	8.89709	0.00326	8.89709	0.00136
8.92777	0.01549	8.92777	0.0067	8.92777	0.00695	8.92777	0.00327	8.92777	0.0013
8.95845	0.01498	8.95845	0.00856	8.95845	0.00697	8.95845	0.00319	8.95845	0.00123
8.98913	0.01558	8.98913	0.01007	8.98913	0.00692	8.98913	0.00299	8.98913	0.00118
9.01981	0.01713	9.01981	0.01114	9.01981	0.00681	9.01981	0.00271	9.01981	0.00115
9.05049	0.0195	9.05049	0.01173	9.05049	0.00666	9.05049	0.00241	9.05049	0.00114
9.08117	0.02259	9.08117	0.01185	9.08117	0.00649	9.08117	0.00219	9.08117	0.00115
9.11185	0.02629	9.11185	0.01154	9.11185	0.0063	9.11185	0.00221	9.11185	0.00116
9.14253	0.0305	9.14253	0.01089	9.14253	0.00611	9.14253	0.00249	9.14253	0.00116
9.17321	0.03505	9.17321	0.01001	9.17321	0.00589	9.17321	0.00298	9.17321	0.00115
9.20388	0.03978	9.20388	0.00907	9.20388	0.00565	9.20388	0.00353	9.20388	0.00111
9.23456	0.04452	9.23456	0.00827	9.23456	0.00538	9.23456	0.00404	9.23456	0.00104
9.26524	0.04908	9.26524	0.00782	9.26524	0.00509	9.26524	0.00445	9.26524	0.000958679
9.29592	0.0533	9.29592	0.00786	9.29592	0.0048	9.29592	0.0047	9.29592	0.000862243
9.3266	0.05701	9.3266	0.00835	9.3266	0.00454	9.3266	0.00475	9.3266	0.000760601
9.35728	0.0601	9.35728	0.00915	9.35728	0.00436	9.35728	0.00459	9.35728	0.000662711
9.38796	0.06245	9.38796	0.01008	9.38796	0.00428	9.38796	0.00423	9.38796	0.000577546
9.41864	0.06399	9.41864	0.011	9.41864	0.00435	9.41864	0.00369	9.41864	0.000512744
9.44932	0.06467	9.44932	0.01184	9.44932	0.00455	9.44932	0.003	9.44932	0.0004724
9.48	0.06447	9.48	0.01259	9.48	0.00484	9.48	0.00223	9.48	0.000455036
9.51068	0.06341	9.51068	0.01328	9.51068	0.00517	9.51068	0.00154	9.51068	0.00045418
9.54136	0.06151	9.54136	0.01395	9.54136	0.00549	9.54136	0.00123	9.54136	0.00046175
9.57204	0.05884	9.57204	0.01464	9.57204	0.00575	9.57204	0.00158	9.57204	0.000471239
9.60272	0.05546	9.60272	0.0154	9.60272	0.00592	9.60272	0.00221	9.60272	0.000478852
9.6334	0.05149	9.6334	0.01624	9.6334	0.00596	9.6334	0.00283	9.6334	0.000483197
9.66408	0.04702	9.66408	0.01713	9.66408	0.00585	9.66408	0.00333	9.66408	0.000484521
9.69476	0.04217	9.69476	0.01801	9.69476	0.0056	9.69476	0.00366	9.69476	0.000484
9.72544	0.03708	9.72544	0.01881	9.72544	0.00521	9.72544	0.0038	9.72544	0.000483197
9.75612	0.0319	9.75612	0.01943	9.75612	0.0047	9.75612	0.00376	9.75612	0.000483716
9.7868	0.02679	9.7868	0.0198	9.7868	0.00409	9.7868	0.00357	9.7868	0.000486953
9.81748	0.02196	9.81748	0.01986	9.81748	0.00344	9.81748	0.00326	9.81748	0.000493853
9.84816	0.01771	9.84816	0.01954	9.84816	0.00281	9.84816	0.00288	9.84816	0.000504646
9.87884	0.01443	9.87884	0.01882	9.87884	0.00234	9.87884	0.00251	9.87884	0.000518666
9.90952	0.01265	9.90952	0.01771	9.90952	0.00217	9.90952	0.00218	9.90952	0.00053444
9.9402	0.01261	9.9402	0.01623	9.9402	0.00237	9.9402	0.00194	9.9402	0.00055013
9.97088	0.01392	9.97088	0.01445	9.97088	0.00281	9.97088	0.00176	9.97088	0.000564271

## Sheet: Fig. 2g
Fig.2g Wavelet-transform of EXAFS at Fe K-edge
x	k (Å-1)
y	R+ΔR (Å)
z	Intensity (arb. u.)	The Z contains height values on the x-y plane.
Contour Plot Matrix:
0.00187	0.00188	0.00188	0.00188	0.00188	0.00188	0.00188	0.00188	0.00188	0.00188	0.00189	0.00189	0.00189	0.00189	0.00189	0.00189	0.00189	0.00189	0.00189	0.0019	0.0019	0.0019	0.0019	0.0019	0.0019	0.0019	0.0019	0.0019	0.0019	0.00191	0.00191	0.00191	0.00191	0.00191	0.00191	0.00191	0.00191	0.00191	0.00191	0.00191	0.00191	0.00192	0.00192	0.00192	0.00192	0.00192	0.00192	0.00192	0.00192	0.00192
0.00232	0.00232	0.00232	0.00233	0.00233	0.00234	0.00234	0.00235	0.00235	0.00236	0.00236	0.00237	0.00237	0.00237	0.00238	0.00238	0.00239	0.00239	0.00239	0.0024	0.0024	0.00241	0.00241	0.00241	0.00242	0.00242	0.00243	0.00243	0.00243	0.00244	0.00244	0.00244	0.00245	0.00245	0.00246	0.00246	0.00246	0.00247	0.00247	0.00247	0.00248	0.00248	0.00248	0.00249	0.00249	0.00249	0.00249	0.0025	0.0025	0.0025
0.00334	0.00336	0.00339	0.00341	0.00344	0.00347	0.00349	0.00352	0.00354	0.00357	0.00359	0.00362	0.00364	0.00367	0.0037	0.00372	0.00375	0.00377	0.0038	0.00383	0.00385	0.00388	0.0039	0.00393	0.00395	0.00398	0.004	0.00403	0.00406	0.00408	0.00411	0.00413	0.00416	0.00418	0.00421	0.00423	0.00426	0.00428	0.00431	0.00433	0.00436	0.00438	0.00441	0.00443	0.00446	0.00448	0.00451	0.00453	0.00455	0.00458
0.00637	0.00642	0.00648	0.00654	0.0066	0.00665	0.00671	0.00677	0.00683	0.00689	0.00695	0.00701	0.00707	0.00713	0.00719	0.00725	0.00731	0.00737	0.00743	0.00749	0.00756	0.00762	0.00768	0.00774	0.0078	0.00786	0.00793	0.00799	0.00805	0.00811	0.00817	0.00824	0.0083	0.00836	0.00842	0.00849	0.00855	0.00861	0.00867	0.00873	0.0088	0.00886	0.00892	0.00898	0.00904	0.0091	0.00917	0.00923	0.00929	0.00935
0.00815	0.00827	0.0084	0.00852	0.00865	0.00878	0.00891	0.00904	0.00917	0.0093	0.00944	0.00957	0.00971	0.00985	0.00999	0.01013	0.01028	0.01042	0.01056	0.01071	0.01086	0.01101	0.01115	0.01131	0.01146	0.01161	0.01176	0.01191	0.01207	0.01222	0.01238	0.01253	0.01269	0.01285	0.01301	0.01316	0.01332	0.01348	0.01364	0.0138	0.01396	0.01412	0.01428	0.01444	0.01459	0.01475	0.01491	0.01507	0.01523	0.01539
0.01036	0.01052	0.01069	0.01087	0.01105	0.01123	0.01142	0.01161	0.01181	0.01201	0.01222	0.01243	0.01265	0.01287	0.01309	0.01332	0.01355	0.01379	0.01403	0.01427	0.01452	0.01477	0.01502	0.01528	0.01554	0.0158	0.01607	0.01633	0.0166	0.01688	0.01715	0.01743	0.01771	0.01799	0.01828	0.01856	0.01885	0.01913	0.01942	0.01971	0.02	0.02029	0.02058	0.02088	0.02117	0.02146	0.02175	0.02204	0.02233	0.02262
0.0346	0.03486	0.03511	0.03536	0.03561	0.03584	0.03607	0.0363	0.03651	0.03672	0.03692	0.03711	0.0373	0.03748	0.03765	0.03781	0.03796	0.0381	0.03824	0.03837	0.03848	0.03859	0.03869	0.03878	0.03886	0.03893	0.039	0.03905	0.03909	0.03912	0.03915	0.03916	0.03917	0.03916	0.03915	0.03912	0.03909	0.03904	0.03899	0.03893	0.03885	0.03877	0.03868	0.03858	0.03848	0.03836	0.03823	0.0381	0.03796	0.03781
0.08043	0.08117	0.08189	0.08259	0.08326	0.0839	0.08451	0.0851	0.08566	0.08618	0.08668	0.08714	0.08757	0.08797	0.08834	0.08867	0.08896	0.08922	0.08945	0.08964	0.08979	0.0899	0.08998	0.09002	0.09002	0.08998	0.08991	0.08979	0.08964	0.08945	0.08922	0.08895	0.08864	0.08829	0.08791	0.08748	0.08702	0.08653	0.08599	0.08542	0.08481	0.08417	0.08349	0.08278	0.08204	0.08126	0.08046	0.07962	0.07875	0.07786
0.16454	0.16702	0.16947	0.17189	0.17427	0.17661	0.17891	0.18116	0.18337	0.18553	0.18764	0.1897	0.1917	0.19365	0.19554	0.19737	0.19914	0.20085	0.20249	0.20407	0.20558	0.20702	0.20839	0.20969	0.21092	0.21208	0.21316	0.21418	0.21511	0.21598	0.21676	0.21748	0.21811	0.21867	0.21916	0.21957	0.21991	0.22018	0.22037	0.22048	0.22053	0.2205	0.22041	0.22024	0.22001	0.21971	0.21935	0.21892	0.21843	0.21788
0.26948	0.27475	0.27997	0.28515	0.29028	0.29535	0.30035	0.30528	0.31013	0.3149	0.31958	0.32417	0.32866	0.33303	0.3373	0.34145	0.34548	0.34938	0.35315	0.35678	0.36027	0.36362	0.36681	0.36985	0.37273	0.37545	0.37801	0.38039	0.38261	0.38465	0.38652	0.3882	0.38971	0.39104	0.39218	0.39315	0.39392	0.39452	0.39493	0.39515	0.39519	0.39505	0.39472	0.39422	0.39353	0.39267	0.39163	0.39041	0.38903	0.38748
0.37891	0.38795	0.39695	0.4059	0.41479	0.42359	0.43231	0.44093	0.44943	0.4578	0.46603	0.4741	0.482	0.48972	0.49725	0.50456	0.51166	0.51852	0.52514	0.5315	0.53759	0.5434	0.54892	0.55414	0.55905	0.56363	0.56789	0.57181	0.57538	0.5786	0.58146	0.58395	0.58606	0.58781	0.58917	0.59014	0.59073	0.59093	0.59073	0.59014	0.58916	0.58779	0.58603	0.58388	0.58134	0.57842	0.57513	0.57146	0.56742	0.56301
0.47672	0.49043	0.50417	0.51789	0.53159	0.54524	0.55882	0.5723	0.58566	0.59888	0.61194	0.62481	0.63747	0.64988	0.66204	0.67392	0.68549	0.69672	0.7076	0.71811	0.72821	0.7379	0.74714	0.75592	0.76421	0.77201	0.77928	0.78602	0.7922	0.79782	0.80285	0.80729	0.81112	0.81434	0.81693	0.81889	0.82021	0.82088	0.82091	0.82028	0.819	0.81708	0.8145	0.81129	0.80743	0.80294	0.79783	0.7921	0.78577	0.77884
0.5425	0.56102	0.57967	0.59843	0.61727	0.63615	0.65505	0.67394	0.69277	0.71152	0.73016	0.74864	0.76693	0.78499	0.80279	0.8203	0.83746	0.85426	0.87064	0.88658	0.90204	0.91698	0.93137	0.94517	0.95836	0.97089	0.98274	0.99388	1.00428	1.01392	1.02277	1.03081	1.03801	1.04436	1.04984	1.05444	1.05813	1.06093	1.0628	1.06375	1.06378	1.06289	1.06107	1.05832	1.05467	1.05011	1.04465	1.03832	1.03112	1.02307
0.56123	0.5834	0.60587	0.6286	0.65157	0.67474	0.69807	0.72152	0.74505	0.76862	0.79219	0.81572	0.83915	0.86244	0.88555	0.90842	0.93102	0.95328	0.97515	0.9966	1.01757	1.03801	1.05787	1.0771	1.09566	1.11351	1.13059	1.14686	1.16229	1.17682	1.19043	1.20308	1.21473	1.22535	1.23492	1.2434	1.25077	1.25702	1.26212	1.26607	1.26884	1.27043	1.27084	1.27007	1.26811	1.26497	1.26065	1.25518	1.24856	1.24082
0.53203	0.55566	0.57973	0.60421	0.62907	0.65427	0.67978	0.70555	0.73154	0.75771	0.78402	0.81042	0.83685	0.86326	0.88961	0.91585	0.9419	0.96773	0.99328	1.01849	1.04329	1.06765	1.09149	1.11477	1.13743	1.1594	1.18065	1.20112	1.22075	1.2395	1.25732	1.27416	1.28997	1.30473	1.31839	1.33091	1.34226	1.35241	1.36133	1.369	1.3754	1.38051	1.38432	1.38682	1.38799	1.38785	1.38638	1.38359	1.37949	1.37409
0.46828	0.49097	0.51416	0.53782	0.56193	0.58645	0.61134	0.63657	0.6621	0.68788	0.71387	0.74003	0.76631	0.79266	0.81903	0.84536	0.87162	0.89773	0.92366	0.94934	0.97473	0.99976	1.02438	1.04854	1.07219	1.09527	1.11774	1.13953	1.16061	1.18092	1.20042	1.21907	1.23681	1.25362	1.26945	1.28427	1.29803	1.31073	1.32231	1.33276	1.34206	1.35018	1.3571	1.36281	1.36731	1.37057	1.3726	1.37339	1.37294	1.37126
0.38959	0.40963	0.43013	0.45106	0.4724	0.49411	0.51616	0.53851	0.56112	0.58395	0.60696	0.63011	0.65336	0.67665	0.69995	0.7232	0.74637	0.76941	0.79226	0.8149	0.83726	0.85932	0.88102	0.90232	0.9232	0.9436	0.96349	0.98284	1.00162	1.01978	1.0373	1.05416	1.07032	1.08576	1.10046	1.1144	1.12755	1.13989	1.15142	1.1621	1.17193	1.1809	1.18898	1.19618	1.20247	1.20785	1.21231	1.21584	1.21845	1.22012
0.31256	0.3293	0.34641	0.36384	0.38156	0.39954	0.41774	0.43612	0.45463	0.47324	0.49189	0.51055	0.52917	0.54771	0.56612	0.58436	0.60239	0.62018	0.63768	0.65486	0.67168	0.68813	0.70418	0.71979	0.73496	0.74967	0.76391	0.77766	0.79093	0.80371	0.81601	0.82781	0.83914	0.85	0.86039	0.87033	0.87982	0.88888	0.89751	0.90571	0.91351	0.92089	0.92786	0.93442	0.94056	0.94629	0.95158	0.95644	0.96084	0.96476
0.24614	0.25983	0.27377	0.28793	0.30226	0.31671	0.33125	0.34581	0.36036	0.37484	0.3892	0.40339	0.41735	0.43104	0.44441	0.4574	0.46998	0.48211	0.49375	0.50486	0.51543	0.52544	0.53487	0.54371	0.55196	0.55964	0.56676	0.57335	0.57942	0.58503	0.59021	0.59502	0.5995	0.60373	0.60775	0.61164	0.61545	0.61925	0.62309	0.62702	0.6311	0.63535	0.63981	0.64449	0.64941	0.65455	0.65991	0.66545	0.67115	0.67696
0.1924	0.20366	0.21511	0.2267	0.23839	0.25012	0.26184	0.27349	0.28502	0.29635	0.30744	0.31821	0.3286	0.33855	0.34801	0.3569	0.36518	0.37279	0.3797	0.38585	0.39121	0.39577	0.39949	0.40238	0.40444	0.40568	0.40614	0.40584	0.40484	0.40322	0.40106	0.39844	0.39549	0.39233	0.38909	0.38592	0.38297	0.38041	0.37838	0.37704	0.37652	0.37693	0.37836	0.38088	0.38452	0.38925	0.39505	0.40184	0.40953	0.41799
0.14966	0.15912	0.16875	0.17851	0.18834	0.1982	0.20802	0.21775	0.22731	0.23665	0.24569	0.25436	0.26259	0.27031	0.27744	0.28392	0.28968	0.29466	0.29879	0.30203	0.30432	0.30562	0.3059	0.30514	0.30333	0.30045	0.29652	0.29156	0.28561	0.27872	0.27096	0.26242	0.25322	0.24349	0.23341	0.22319	0.21307	0.20334	0.19435	0.18647	0.18012	0.17569	0.17353	0.17389	0.17685	0.18236	0.19021	0.20007	0.21161	0.22445
0.11547	0.12357	0.13187	0.14032	0.14887	0.15748	0.16608	0.17461	0.18301	0.19121	0.19914	0.20672	0.21388	0.22054	0.22662	0.23206	0.23678	0.24072	0.2438	0.24598	0.2472	0.24741	0.24658	0.24468	0.24168	0.23757	0.23235	0.22603	0.21861	0.21012	0.20059	0.19006	0.17859	0.16622	0.15303	0.13909	0.12451	0.10939	0.09389	0.07825	0.06288	0.04863	0.03745	0.03323	0.03869	0.05096	0.06641	0.08324	0.10067	0.11832
0.08783	0.09487	0.10215	0.10964	0.11728	0.12503	0.13284	0.14064	0.14836	0.15595	0.16332	0.17041	0.17712	0.1834	0.18915	0.19431	0.19881	0.20257	0.20554	0.20766	0.20888	0.20916	0.20849	0.20683	0.20417	0.20053	0.19592	0.19035	0.18387	0.17652	0.16835	0.15943	0.14983	0.13964	0.12894	0.11784	0.10647	0.09498	0.08356	0.07251	0.06226	0.05349	0.04725	0.04478	0.04679	0.05284	0.06177	0.07252	0.08438	0.09691
0.06542	0.07161	0.07809	0.08484	0.09181	0.09896	0.10624	0.11359	0.12094	0.12823	0.13538	0.1423	0.14893	0.15518	0.16097	0.16622	0.17086	0.17482	0.17803	0.18043	0.18199	0.18267	0.18244	0.18129	0.17924	0.1763	0.1725	0.16789	0.16253	0.15651	0.1499	0.14281	0.13535	0.12765	0.11984	0.11207	0.10448	0.09725	0.09056	0.08459	0.07955	0.07563	0.073	0.0718	0.07207	0.07382	0.07693	0.08129	0.08674	0.09313
0.04745	0.05294	0.05878	0.06495	0.07141	0.07813	0.08506	0.09213	0.0993	0.10648	0.1136	0.12058	0.12734	0.13378	0.13984	0.14541	0.15041	0.15477	0.15841	0.16128	0.16331	0.16447	0.16472	0.16407	0.1625	0.16004	0.15673	0.15261	0.14776	0.14226	0.1362	0.1297	0.12288	0.11587	0.1088	0.10181	0.09504	0.08861	0.08266	0.0773	0.07264	0.06876	0.06574	0.06364	0.0625	0.06237	0.06326	0.06518	0.06814	0.07209
0.03359	0.03851	0.04382	0.04951	0.05556	0.06193	0.06858	0.07546	0.08251	0.08967	0.09685	0.10399	0.11099	0.11776	0.12421	0.13025	0.13578	0.14072	0.14499	0.1485	0.1512	0.15303	0.15395	0.15392	0.15295	0.15104	0.14821	0.1445	0.13997	0.1347	0.12875	0.12224	0.11527	0.10794	0.10038	0.09269	0.08498	0.07736	0.06991	0.06273	0.05589	0.04949	0.04364	0.03851	0.03437	0.03157	0.03054	0.03155	0.03458	0.03932
0.02392	0.02832	0.03315	0.03839	0.04403	0.05004	0.0564	0.06306	0.06997	0.07707	0.08429	0.09155	0.09878	0.10587	0.11274	0.1193	0.12543	0.13106	0.13608	0.14041	0.14397	0.1467	0.14854	0.14945	0.14941	0.1484	0.14643	0.14353	0.13975	0.13512	0.12973	0.12366	0.117	0.10984	0.10227	0.0944	0.08632	0.0781	0.06982	0.06153	0.05327	0.04508	0.03698	0.02902	0.0213	0.01422	0.00942	0.0108	0.01703	0.02479
0.01857	0.02242	0.0267	0.03142	0.03657	0.04214	0.0481	0.05442	0.06106	0.06797	0.0751	0.08236	0.08969	0.09699	0.10419	0.11117	0.11785	0.12414	0.12992	0.13511	0.13963	0.1434	0.14635	0.14843	0.14961	0.14985	0.14916	0.14755	0.14504	0.14168	0.13754	0.13268	0.12719	0.12117	0.11472	0.10795	0.10096	0.09386	0.08677	0.0798	0.07308	0.06673	0.06091	0.05581	0.05165	0.04865	0.04704	0.04691	0.04827	0.05094
0.0168	0.02004	0.02371	0.02784	0.03241	0.03743	0.04288	0.04873	0.05496	0.06153	0.06839	0.07547	0.08272	0.09005	0.09738	0.10462	0.11169	0.11848	0.1249	0.13086	0.13627	0.14105	0.14512	0.14843	0.15093	0.15258	0.15337	0.15329	0.15236	0.15063	0.14812	0.14492	0.14109	0.13672	0.13192	0.12679	0.12143	0.11596	0.11049	0.10513	0.09999	0.09518	0.0908	0.08696	0.08372	0.08118	0.07936	0.07829	0.07793	0.07822
0.01674	0.01948	0.02262	0.0262	0.03021	0.03467	0.03956	0.04488	0.0506	0.05671	0.06316	0.0699	0.07688	0.08404	0.0913	0.09858	0.10581	0.11289	0.11974	0.12626	0.13237	0.13798	0.14303	0.14745	0.15117	0.15417	0.1564	0.15786	0.15855	0.15848	0.15769	0.15623	0.15415	0.15153	0.14845	0.14498	0.14123	0.13728	0.13322	0.12914	0.12513	0.12125	0.11757	0.11415	0.11104	0.10825	0.10579	0.10367	0.10184	0.10027
0.0168	0.01921	0.02198	0.02513	0.02867	0.03262	0.03698	0.04177	0.04696	0.05254	0.05849	0.06477	0.07134	0.07815	0.08515	0.09226	0.09941	0.10654	0.11355	0.12037	0.12691	0.1331	0.13887	0.14415	0.14887	0.15299	0.15647	0.15928	0.16142	0.16289	0.16369	0.16385	0.16343	0.16245	0.16098	0.15908	0.15682	0.15427	0.15148	0.14852	0.14546	0.14234	0.1392	0.13609	0.13302	0.13001	0.12706	0.12414	0.12124	0.11831
0.01635	0.01854	0.02102	0.02383	0.02698	0.03049	0.03438	0.03866	0.04331	0.04835	0.05375	0.05949	0.06555	0.07188	0.07844	0.08519	0.09206	0.09898	0.1059	0.11274	0.11943	0.1259	0.13208	0.13791	0.14332	0.14826	0.1527	0.15658	0.1599	0.16264	0.16479	0.16636	0.16738	0.16786	0.16784	0.16737	0.16647	0.16521	0.16362	0.16174	0.15963	0.1573	0.1548	0.15215	0.14936	0.14643	0.14338	0.14017	0.1368	0.13323
0.01533	0.01732	0.01956	0.02207	0.02487	0.02799	0.03144	0.03523	0.03936	0.04384	0.04866	0.05382	0.05928	0.06503	0.07104	0.07727	0.08366	0.09019	0.09678	0.10339	0.10994	0.1164	0.12268	0.12874	0.13451	0.13995	0.145	0.14963	0.15381	0.15751	0.16071	0.16341	0.1656	0.1673	0.16851	0.16927	0.16958	0.16948	0.169	0.16816	0.167	0.16552	0.16377	0.16175	0.15947	0.15695	0.15419	0.15118	0.14791	0.14436
0.01389	0.01568	0.01767	0.0199	0.02238	0.02512	0.02815	0.03147	0.03509	0.03902	0.04325	0.04779	0.05261	0.05772	0.06308	0.06867	0.07446	0.08041	0.08649	0.09264	0.09883	0.105	0.11111	0.11711	0.12293	0.12855	0.1339	0.13896	0.14367	0.14801	0.15195	0.15547	0.15855	0.1612	0.16339	0.16515	0.16647	0.16736	0.16784	0.16793	0.16764	0.16698	0.16599	0.16466	0.16301	0.16107	0.15882	0.15629	0.15347	0.15037
0.01221	0.01379	0.01555	0.0175	0.01967	0.02205	0.02468	0.02755	0.03067	0.03406	0.03771	0.04162	0.04579	0.05021	0.05487	0.05975	0.06483	0.0701	0.07551	0.08105	0.08669	0.09238	0.09808	0.10377	0.1094	0.11492	0.12029	0.12548	0.13044	0.13514	0.13953	0.14359	0.14729	0.15062	0.15354	0.15606	0.15815	0.15983	0.16109	0.16193	0.16236	0.1624	0.16206	0.16135	0.1603	0.15891	0.1572	0.1552	0.15292	0.15038
0.01046	0.01184	0.01336	0.01505	0.01692	0.01897	0.02122	0.02367	0.02633	0.0292	0.03229	0.0356	0.03912	0.04286	0.0468	0.05093	0.05526	0.05976	0.06443	0.06924	0.07419	0.07924	0.08438	0.08958	0.09481	0.10003	0.10521	0.11031	0.11528	0.1201	0.12471	0.12907	0.13316	0.13693	0.14035	0.14341	0.14607	0.14832	0.15015	0.15155	0.15253	0.15309	0.15323	0.15298	0.15236	0.15138	0.15007	0.14848	0.14662	0.14453
0.00876	0.00994	0.01125	0.0127	0.01429	0.01604	0.01795	0.02002	0.02226	0.02466	0.02724	0.02998	0.03289	0.03596	0.0392	0.0426	0.04615	0.04987	0.05374	0.05777	0.06195	0.06628	0.07075	0.07534	0.08004	0.08482	0.08965	0.0945	0.09933	0.10408	0.10873	0.11322	0.1175	0.12153	0.12527	0.12868	0.13172	0.13437	0.1366	0.13839	0.13974	0.14064	0.14109	0.14111	0.14072	0.13995	0.13883	0.13741	0.13574	0.13386
0.00719	0.00819	0.0093	0.01054	0.01189	0.01338	0.01499	0.01673	0.0186	0.0206	0.02272	0.02496	0.02731	0.02978	0.03235	0.03504	0.03785	0.04079	0.04386	0.04709	0.05048	0.05405	0.0578	0.06173	0.06583	0.07009	0.07448	0.07898	0.08354	0.08813	0.09268	0.09715	0.10149	0.10564	0.10955	0.11317	0.11646	0.11937	0.12186	0.12391	0.1255	0.12661	0.12723	0.12737	0.12706	0.12631	0.12518	0.1237	0.12195	0.12
0.00578	0.00662	0.00756	0.00861	0.00976	0.01103	0.0124	0.01387	0.01544	0.0171	0.01884	0.02065	0.02252	0.02444	0.02642	0.02846	0.03057	0.03277	0.03507	0.03752	0.04013	0.04293	0.04596	0.04921	0.05271	0.05643	0.06036	0.06447	0.06871	0.07304	0.07742	0.08177	0.08605	0.0902	0.09416	0.09788	0.1013	0.10436	0.10703	0.10926	0.11102	0.11227	0.11299	0.11319	0.11286	0.11204	0.11074	0.10904	0.107	0.10472
0.00453	0.00523	0.00603	0.00692	0.00791	0.009	0.01018	0.01145	0.01278	0.01418	0.01561	0.01707	0.01854	0.02002	0.02148	0.02294	0.02442	0.02592	0.02751	0.0292	0.03107	0.03315	0.03549	0.03811	0.04104	0.04425	0.04774	0.05146	0.05537	0.05941	0.06354	0.06769	0.07182	0.07585	0.07975	0.08346	0.08691	0.09005	0.09284	0.0952	0.0971	0.09849	0.09933	0.09959	0.09926	0.09834	0.09686	0.09487	0.09244	0.08966
0.00346	0.00403	0.0047	0.00547	0.00633	0.00729	0.00833	0.00944	0.0106	0.0118	0.01301	0.01421	0.01537	0.01648	0.01752	0.01849	0.0194	0.02029	0.0212	0.02219	0.02336	0.02476	0.02648	0.02855	0.03099	0.03379	0.0369	0.04028	0.04387	0.0476	0.05143	0.05529	0.05915	0.06296	0.06668	0.07026	0.07365	0.07679	0.07964	0.08213	0.08419	0.08575	0.08676	0.08717	0.08693	0.08602	0.08445	0.08223	0.07943	0.07614
0.00253	0.00301	0.00357	0.00424	0.005	0.00585	0.00679	0.00779	0.00884	0.00991	0.01097	0.01199	0.01293	0.01377	0.01448	0.01505	0.01549	0.01583	0.01612	0.01646	0.01695	0.01773	0.01891	0.02053	0.02262	0.02512	0.02797	0.03108	0.03437	0.03778	0.04125	0.04473	0.04822	0.05167	0.05507	0.0584	0.06163	0.06471	0.06758	0.07018	0.07242	0.07423	0.0755	0.07617	0.07616	0.07542	0.07393	0.07167	0.06867	0.065
0.00176	0.00213	0.00261	0.0032	0.00388	0.00466	0.00553	0.00646	0.00744	0.00843	0.00939	0.0103	0.01111	0.01177	0.01226	0.01255	0.01262	0.0125	0.01224	0.01194	0.01177	0.01194	0.01263	0.01395	0.01585	0.01824	0.02096	0.02388	0.02691	0.02996	0.033	0.03601	0.03898	0.04194	0.04489	0.04786	0.05083	0.05377	0.05664	0.05935	0.06181	0.06391	0.06553	0.06658	0.06695	0.06655	0.06534	0.06328	0.06035	0.05659
0.00111	0.00141	0.00182	0.00234	0.00297	0.0037	0.00451	0.0054	0.00633	0.00728	0.0082	0.00905	0.00979	0.01037	0.01074	0.01086	0.01069	0.01024	0.00953	0.00864	0.00777	0.00724	0.00747	0.00866	0.01064	0.01311	0.01582	0.01861	0.02137	0.02403	0.02656	0.02897	0.0313	0.03362	0.036	0.03849	0.04113	0.04389	0.04674	0.04958	0.05229	0.05473	0.05678	0.05828	0.05912	0.05921	0.05845	0.0568	0.05422	0.05072
0.000589674	0.000816652	0.00118	0.00166	0.00224	0.00293	0.00371	0.00456	0.00547	0.00639	0.00729	0.00814	0.00887	0.00943	0.00977	0.00983	0.00958	0.00897	0.008	0.00669	0.00514	0.00366	0.00323	0.00465	0.00704	0.00974	0.01248	0.01512	0.01757	0.01976	0.0217	0.02341	0.02498	0.02653	0.02821	0.03014	0.03239	0.03497	0.03783	0.04083	0.04383	0.04666	0.04915	0.05113	0.05248	0.05309	0.05288	0.05178	0.04976	0.04683
0.00018197	0.00036574	0.000712157	0.00116	0.00172	0.00237	0.00311	0.00393	0.0048	0.00571	0.00662	0.00747	0.00822	0.00882	0.0092	0.00931	0.0091	0.00853	0.00756	0.00619	0.00443	0.00233	0.000329213	0.00273	0.00545	0.00817	0.01078	0.01316	0.01522	0.01689	0.01818	0.01911	0.01982	0.02048	0.02135	0.02263	0.02449	0.02695	0.02989	0.03314	0.03649	0.03971	0.04261	0.04504	0.04685	0.04795	0.04825	0.04773	0.04635	0.04413
0.000147068	0.00019403	0.000488377	0.000889716	0.00139	0.00199	0.00268	0.00346	0.00431	0.0052	0.0061	0.00698	0.00777	0.00843	0.0089	0.00912	0.00905	0.00864	0.00787	0.00677	0.00541	0.00403	0.00329	0.00407	0.00596	0.00819	0.0104	0.01239	0.01401	0.01516	0.0158	0.01595	0.01574	0.01539	0.01529	0.01585	0.01736	0.01983	0.02303	0.02664	0.03036	0.03395	0.03719	0.03994	0.04208	0.04354	0.04426	0.04423	0.04346	0.04195
0.000363588	0.000375709	0.000527562	0.000823576	0.00124	0.00177	0.0024	0.00313	0.00394	0.00481	0.00571	0.0066	0.00744	0.00818	0.00875	0.00912	0.00922	0.00904	0.00857	0.00784	0.00697	0.00618	0.00584	0.0063	0.00752	0.00917	0.01091	0.01248	0.01368	0.01437	0.01446	0.01391	0.01281	0.01137	0.01006	0.0097	0.01098	0.01379	0.01749	0.02156	0.02563	0.02947	0.03289	0.03578	0.03806	0.03969	0.04066	0.04097	0.04067	0.03978
0.000506257	0.000542314	0.000653525	0.00087281	0.00121	0.00166	0.00223	0.0029	0.00367	0.00451	0.0054	0.00631	0.00719	0.008	0.00868	0.00919	0.00949	0.00955	0.00938	0.00901	0.00854	0.00815	0.00806	0.00845	0.00934	0.01059	0.01193	0.01314	0.01401	0.01436	0.01406	0.01305	0.0113	0.00891	0.00615	0.00417	0.00555	0.00932	0.01371	0.01817	0.02242	0.0263	0.02967	0.03247	0.03466	0.03624	0.03724	0.03772	0.03772	0.03731
0.00058306	0.000643806	0.00075323	0.000939514	0.00122	0.00162	0.00212	0.00274	0.00346	0.00427	0.00515	0.00606	0.00697	0.00784	0.00862	0.00927	0.00975	0.01004	0.01014	0.01008	0.00995	0.00986	0.00997	0.01039	0.01114	0.01214	0.01322	0.01418	0.01482	0.01497	0.01449	0.0133	0.01135	0.00867	0.00534	0.00166	0.0032	0.00765	0.01221	0.01662	0.0207	0.02432	0.02739	0.02985	0.03172	0.03303	0.03387	0.03431	0.03445	0.03436
0.0006056	0.000685428	0.000802509	0.000978148	0.00123	0.00159	0.00204	0.00261	0.00329	0.00407	0.00492	0.00583	0.00677	0.00769	0.00855	0.00932	0.00996	0.01045	0.01078	0.011	0.01114	0.01131	0.0116	0.01209	0.0128	0.01369	0.01462	0.01544	0.01596	0.01605	0.01557	0.01444	0.01267	0.01036	0.00781	0.00592	0.00637	0.00917	0.01286	0.01666	0.02021	0.0233	0.02582	0.02774	0.02909	0.02994	0.03042	0.03066	0.03078	0.03088
0.000585469	0.000677931	0.000803106	0.000977046	0.00122	0.00154	0.00197	0.0025	0.00314	0.00388	0.00471	0.00561	0.00656	0.00751	0.00844	0.0093	0.01007	0.01072	0.01126	0.0117	0.01208	0.01247	0.01293	0.01352	0.01427	0.01513	0.016	0.01677	0.01729	0.01741	0.01704	0.01613	0.01471	0.01295	0.01119	0.01008	0.01035	0.0121	0.01477	0.01773	0.02054	0.02293	0.02476	0.02598	0.02666	0.02689	0.02685	0.02673	0.02671	0.02689
0.00053358	0.0006328	0.000763829	0.000938961	0.00117	0.00148	0.00188	0.00238	0.00299	0.0037	0.00451	0.0054	0.00634	0.00731	0.00827	0.0092	0.01007	0.01086	0.01156	0.01218	0.01276	0.01333	0.01396	0.01467	0.01549	0.01639	0.01728	0.01808	0.01865	0.01888	0.0187	0.01807	0.01704	0.01577	0.01458	0.01388	0.01407	0.01525	0.01714	0.01929	0.02133	0.02296	0.02403	0.02448	0.02438	0.02387	0.02317	0.02256	0.02228	0.02249
0.000459789	0.000561076	0.000695441	0.000872348	0.0011	0.0014	0.00179	0.00227	0.00285	0.00353	0.00431	0.00518	0.00611	0.00708	0.00806	0.00903	0.00996	0.01084	0.01166	0.01242	0.01316	0.01389	0.01467	0.01551	0.01643	0.0174	0.01837	0.01925	0.01993	0.02034	0.02038	0.02004	0.01938	0.01854	0.01775	0.01731	0.01746	0.01827	0.01957	0.02104	0.02235	0.02324	0.02355	0.02322	0.02231	0.02097	0.01949	0.01823	0.01759	0.01781
0.000372709	0.000472961	0.000609001	0.000787773	0.00102	0.00131	0.00169	0.00215	0.00271	0.00336	0.00412	0.00496	0.00586	0.00682	0.0078	0.00878	0.00974	0.01068	0.01157	0.01244	0.01329	0.01415	0.01505	0.01602	0.01705	0.01812	0.0192	0.0202	0.02105	0.02165	0.02195	0.02192	0.0216	0.02112	0.02064	0.02039	0.02052	0.02107	0.02191	0.02281	0.0235	0.02373	0.02334	0.02227	0.02057	0.01838	0.01601	0.01393	0.01277	0.01304
0.000279695	0.0003779	0.000515431	0.000696416	0.000928194	0.00122	0.00159	0.00203	0.00257	0.0032	0.00393	0.00474	0.00561	0.00654	0.0075	0.00847	0.00943	0.01038	0.01131	0.01223	0.01315	0.01411	0.01511	0.01618	0.01732	0.01852	0.01973	0.02089	0.02192	0.02275	0.02331	0.02359	0.0236	0.02344	0.02324	0.02314	0.02326	0.02362	0.02412	0.02456	0.02472	0.02439	0.02341	0.02172	0.01933	0.01636	0.01308	0.00997	0.008	0.00842
0.000187178	0.000285371	0.000425802	0.00060942	0.000841953	0.00113	0.00149	0.00193	0.00245	0.00305	0.00375	0.00452	0.00536	0.00625	0.00717	0.0081	0.00903	0.00996	0.01088	0.01182	0.01277	0.01378	0.01485	0.01601	0.01726	0.01858	0.01993	0.02127	0.02251	0.02358	0.02442	0.025	0.02533	0.02547	0.02552	0.02557	0.02571	0.02594	0.02618	0.02627	0.02601	0.02523	0.02379	0.02163	0.01874	0.01522	0.01122	0.00702	0.00354	0.00446
0.000102553	0.000207242	0.00035195	0.00053728	0.000769141	0.00106	0.00141	0.00183	0.00233	0.00291	0.00358	0.00432	0.00511	0.00595	0.00682	0.0077	0.00857	0.00945	0.01033	0.01123	0.01217	0.01319	0.0143	0.01552	0.01686	0.0183	0.01981	0.02133	0.02279	0.02411	0.02524	0.02613	0.02677	0.0272	0.02749	0.0277	0.02788	0.02803	0.02809	0.02791	0.02734	0.02623	0.02446	0.02199	0.01884	0.01508	0.01085	0.00634	0.00193	0.00339
5.17507e-05	0.000161879	0.000305776	0.000488324	0.000715925	0.000996121	0.00134	0.00175	0.00223	0.00279	0.00342	0.00412	0.00487	0.00566	0.00646	0.00727	0.00807	0.00887	0.00967	0.0105	0.01139	0.01237	0.01348	0.01474	0.01615	0.01771	0.01937	0.02107	0.02276	0.02435	0.02577	0.02696	0.02791	0.02863	0.02915	0.02952	0.02977	0.02989	0.02983	0.02946	0.02866	0.02732	0.02536	0.02274	0.01952	0.01582	0.01185	0.008	0.00537	0.006
[truncated: 70 more columns]

## Sheet: Fig.3a
Fig. 3a. Catalyst loss and weight loss of MPs
X-axis	Y-axis (Left)		Y-axis (Right)
Systems	MPs weight loss (%)	Error (%)	Catalyst loss (%)
H2O2 only	31.4358	1.2717	-
CN + H2O2	35.5371	5.5484	3.5714
hCN + H2O2	36.1404	3.1242	3.5856
FeSA(0.5 wt%)-hCN + H2O2	69.9477	3.9406	4.5999
FeSA(2.2 wt%)-hCN + H2O2	76.4949	2.547	4.3986
FeSA(4.0 wt%)-hCN + H2O2	80.8548	5.2906	5.2793

## Sheet: Fig.3b
Fig. 3b. Catalyst loss and weight loss of MPs with different pH
X-axis	Y-axis (Left)		Y-axis (Right)
System pH value	MPs weight loss (%)	Error (%)	Catalyst loss (%)
3	71.0447	12.6955	13.629
7	80.8548	5.2906	5.2793
9	69.7982	10.5611	9.9047
11	53.7533	5.1406	10.3385
Fig. 3b. Catalyst loss and weight loss of MPs with different H2O2 concentration
X-axis	Y-axis (Left)		Y-axis (Right)
System pH value	MPs weight loss (%)	Error (%)	Catalyst loss (%)
0	8.4039	2.9818	1.9802
50	58.4786	2.8165	4.3912
100	80.8548	5.2906	5.2793
200	59.8763	1.5718	6.9444

## Sheet: Fig.3c
Fig. 3c. Catalyst loss and weight loss of MPs in different reaction time
H2O2 only
X-axis	Y-axis (Left)
Reaction time (h)	MPs weight loss (%)	Error (%)
0	-	-
3	4.695	0.59
6	8.4764	3.8055
9	25.3195	3.9063
12	31.4358	1.2717
15	36.1696	0.194
18	40.8381	2.3301
FeSA-hCN + H2O2
X-axis	Y-axis (Left)		Y-axis (Right)
Reaction time (h)	MPs weight loss (%)	Error (%)	Catalyst loss (%)
0	-	-	-
3	7.0793	1.5223	2.5896
6	16.1083	2.6916	2.783
9	43.7969	8.5325	5.53
12	80.8548	5.2906	5.2793
15	87.9179	2.939	8.1027
18	91.9981	4.8445	9.5808

## Sheet: Fig.3d
Fig. 3d. First-order kinetic curve fitting
H2O2 only
X-axis	Y-axis (Left)
Reaction time (h)	-ln (C/C0)	Error
0	-	-
3	0.0481	0.0061
6	0.0894	0.041
9	0.2933	0.0523
12	0.3775	0.0185
15	0.4489	0.003
18	0.5256	0.0394
FeSA-hCN + H2O2
X-axis	Y-axis (Left)
Reaction time (h)	-ln (C/C0)	Error
0	-	-
3	0.0735	0.2227
6	0.1761	0.1822
9	0.5878	0.2602
12	1.6928	0.167
15	2.1439	0.1157
18	2.7537	0.254

## Sheet: Fig.3e
Fig. 3e. FTIR spectra of reaction residues
FeSA-hCN only		0 h		3 h		6 h		9 h		12 h		15 h		18 h
X-axis	Y-axis	X-axis	Y-axis	X-axis	Y-axis	X-axis	Y-axis	X-axis	Y-axis	X-axis	Y-axis	X-axis	Y-axis	X-axis	Y-axis
Wavenumber (cm-1)	Transmittance (arb. u.)	Wavenumber (cm-1)	Transmittance (arb. u.)	Wavenumber (cm-1)	Transmittance (arb. u.)	Wavenumber (cm-1)	Transmittance (arb. u.)	Wavenumber (cm-1)	Transmittance (arb. u.)	Wavenumber (cm-1)	Transmittance (arb. u.)	Wavenumber (cm-1)	Transmittance (arb. u.)	Wavenumber (cm-1)	Transmittance (arb. u.)
399.193	74.7523	399.193	80.9236	399.193	76.0945	399.193	66.9189	399.193	63.1621	399.193	56.9808	399.193	74.2749	399.193	64.7141
401.121	76.3238	401.121	81.1666	401.121	75.7662	401.121	66.7686	401.121	62.8577	401.121	57.3096	401.121	74.6684	401.121	64.6311
403.05	76.6487	403.05	80.8266	403.05	75.044	403.05	66.2754	403.05	62.6013	403.05	57.0189	403.05	74.1485	403.05	64.4128
404.978	76.5277	404.978	80.2388	404.978	74.5849	404.978	65.947	404.978	62.3679	404.978	56.702	404.978	73.2535	404.978	64.1925
406.906	76.2953	406.906	80.6676	406.906	74.8732	406.906	65.9723	406.906	62.7858	406.906	56.8296	406.906	73.5017	406.906	63.9454
408.835	75.9923	408.835	80.5046	408.835	75.4614	408.835	65.9174	408.835	62.7713	408.835	56.6141	408.835	73.4764	408.835	63.9904
410.763	75.8103	410.763	80.2636	410.763	74.9813	410.763	65.3707	410.763	62.0119	410.763	56.2933	410.763	73.0808	410.763	64.1565
412.692	75.7698	412.692	80.1757	412.692	74.5842	412.692	64.9337	412.692	61.6206	412.692	56.0177	412.692	72.8423	412.692	64.019
414.62	75.9599	414.62	80.0674	414.62	74.5751	414.62	64.7592	414.62	61.4383	414.62	55.8267	414.62	72.8407	414.62	63.8149
416.549	76.0951	416.549	79.8387	416.549	74.5567	416.549	65.0438	416.549	61.6968	416.549	55.8526	416.549	72.5256	416.549	63.7648
418.477	75.55	418.477	79.5796	418.477	74.5796	418.477	65.558	418.477	62.039	418.477	55.5864	418.477	72.568	418.477	63.9881
420.406	74.8075	420.406	79.5694	420.406	74.6536	420.406	65.2874	420.406	61.5447	420.406	55.1865	420.406	72.5781	420.406	63.8392
422.334	74.8509	422.334	79.6253	422.334	74.1888	422.334	64.6756	422.334	60.9341	422.334	54.9453	422.334	71.969	422.334	63.1288
424.263	75.136	424.263	79.4712	424.263	73.8905	424.263	64.4991	424.263	60.8791	424.263	54.8922	424.263	71.4913	424.263	62.7614
426.191	75.3033	426.191	79.7041	426.191	74.0936	426.191	64.7195	426.191	61.3537	426.191	55.2002	426.191	71.8904	426.191	62.8367
428.12	75.4183	428.12	79.7912	428.12	74.4128	428.12	64.9179	428.12	61.5595	428.12	55.3613	428.12	72.2952	428.12	63.0216
430.048	75.2007	430.048	79.2154	430.048	74.0064	430.048	64.6238	430.048	61.2016	430.048	55.2626	430.048	71.861	430.048	62.7904
431.977	74.796	431.977	78.882	431.977	73.7918	431.977	64.5453	431.977	61.1513	431.977	54.8937	431.977	71.6192	431.977	62.7711
433.905	74.8868	433.905	79.0557	433.905	73.9187	433.905	64.6126	433.905	61.2382	433.905	54.8166	433.905	71.8851	433.905	63.2323
435.834	74.8335	435.834	78.7969	435.834	73.7723	435.834	64.3087	435.834	61.0395	435.834	54.6766	435.834	71.6393	435.834	63.1309
437.762	74.6513	437.762	78.63	437.762	73.5882	437.762	64.2251	437.762	60.9398	437.762	54.6094	437.762	71.4141	437.762	62.6373
439.69	74.5772	439.69	78.7806	439.69	73.5924	439.69	64.4089	439.69	60.9394	439.69	54.6789	439.69	71.3738	439.69	62.5335
441.619	74.4607	441.619	78.7221	441.619	73.7292	441.619	64.2618	441.619	60.9224	441.619	54.5213	441.619	71.2834	441.619	62.4998
443.547	74.3285	443.547	78.4312	443.547	73.7286	443.547	64.1235	443.547	60.7233	443.547	54.4907	443.547	71.0816	443.547	62.2132
445.476	74.1175	445.476	78.5341	445.476	73.6502	445.476	64.1457	445.476	60.6395	445.476	54.6051	445.476	70.8229	445.476	62.2709
447.404	74.032	447.404	78.3825	447.404	73.4124	447.404	64.0222	447.404	60.3951	447.404	54.3122	447.404	70.4555	447.404	62.1388
449.333	73.9457	449.333	78.1894	449.333	73.3622	449.333	63.8063	449.333	60.2502	449.333	54.2083	449.333	70.5285	449.333	62.1701
451.261	73.847	451.261	78.2914	451.261	73.4446	451.261	63.6673	451.261	60.4218	451.261	54.2906	451.261	70.6621	451.261	62.1867
453.19	73.6294	453.19	78.2435	453.19	73.2748	453.19	63.4065	453.19	60.4063	453.19	54.0866	453.19	70.4758	453.19	62.0439
455.118	73.6047	455.118	78.1176	455.118	73.1002	455.118	63.3967	455.118	60.2967	455.118	54.0353	455.118	70.4565	455.118	61.9883
457.047	73.3781	457.047	77.9155	457.047	73.0733	457.047	63.4888	457.047	60.18	457.047	53.937	457.047	70.4636	457.047	62.0092
458.975	73.2141	458.975	77.9556	458.975	72.9683	458.975	63.5046	458.975	60.0366	458.975	53.7957	458.975	70.189	458.975	61.9996
460.904	73.4109	460.904	78.0714	460.904	72.9747	460.904	63.3967	460.904	60.1059	460.904	53.914	460.904	69.9834	460.904	61.9869
462.832	73.3878	462.832	78.1145	462.832	73.1334	462.832	63.3861	462.832	60.0708	462.832	53.9962	462.832	70.0779	462.832	62.1502
464.76	73.3195	464.76	78.0219	464.76	73.0751	464.76	63.4441	464.76	59.9549	464.76	53.9685	464.76	70.0234	464.76	61.9913
466.689	73.1917	466.689	77.819	466.689	72.9292	466.689	63.5155	466.689	59.9203	466.689	53.7894	466.689	69.9492	466.689	61.7495
468.617	72.9648	468.617	77.7186	468.617	72.9595	468.617	63.4704	468.617	59.9791	468.617	53.6903	468.617	69.994	468.617	61.868
470.546	72.8496	470.546	77.5354	470.546	72.8223	470.546	63.3759	470.546	59.8328	470.546	53.5643	470.546	69.8831	470.546	61.8357
472.474	72.8151	472.474	77.5993	472.474	72.7715	472.474	63.4065	472.474	59.6956	472.474	53.6446	472.474	69.9396	472.474	61.8254
474.403	72.8977	474.403	77.8067	474.403	72.7874	474.403	63.511	474.403	59.7931	474.403	53.8085	474.403	70.019	474.403	61.9795
476.331	72.8076	476.331	77.7677	476.331	72.7544	476.331	63.6624	476.331	59.8977	476.331	54.0061	476.331	69.9818	476.331	61.9987
478.26	72.823	478.26	77.5757	478.26	72.7837	478.26	63.6044	478.26	59.8658	478.26	53.9783	478.26	69.8363	478.26	61.9283
480.188	72.8246	480.188	77.4462	480.188	72.7604	480.188	63.4112	480.188	59.7935	480.188	53.7984	480.188	69.8791	480.188	61.912
482.117	72.6373	482.117	77.4286	482.117	72.8396	482.117	63.5451	482.117	59.7538	482.117	53.9793	482.117	70.0495	482.117	62.1524
484.045	72.7513	484.045	77.368	484.045	72.9496	484.045	63.5228	484.045	59.7135	484.045	54.0613	484.045	69.9625	484.045	62.1625
485.974	72.7805	485.974	77.2378	485.974	72.9366	485.974	63.6727	485.974	59.7012	485.974	54.0419	485.974	70.0153	485.974	62.1022
487.902	72.7666	487.902	77.3104	487.902	72.945	487.902	63.7284	487.902	59.8593	487.902	54.0312	487.902	70.195	487.902	62.1444
489.831	72.7891	489.831	77.2013	489.831	72.8568	489.831	63.5995	489.831	59.813	489.831	53.9856	489.831	70.1281	489.831	62.082
491.759	72.5283	491.759	77.0842	491.759	72.6825	491.759	63.4077	491.759	59.6309	491.759	53.7549	491.759	69.9577	491.759	61.8798
493.688	72.4272	493.688	76.8569	493.688	72.5511	493.688	63.3076	493.688	59.424	493.688	53.6054	493.688	69.7399	493.688	61.6763
495.616	72.6	495.616	76.8098	495.616	72.4656	495.616	63.196	495.616	59.429	495.616	53.6082	495.616	69.5749	495.616	61.6204
497.544	72.6069	497.544	76.7818	497.544	72.5145	497.544	63.2318	497.544	59.5457	497.544	53.7313	497.544	69.5695	497.544	61.6591
499.473	72.6786	499.473	76.791	499.473	72.5026	499.473	63.3315	499.473	59.5504	499.473	53.8798	499.473	69.8027	499.473	61.808
501.401	72.7838	501.401	76.801	501.401	72.4925	501.401	63.4356	501.401	59.6718	501.401	53.9295	501.401	69.9555	501.401	61.9222
503.33	73.0077	503.33	76.969	503.33	72.6331	503.33	63.5734	503.33	59.9158	503.33	54.0428	503.33	70.1263	503.33	62.0639
505.258	73.2441	505.258	77.0533	505.258	72.9095	505.258	63.7301	505.258	59.9926	505.258	54.2625	505.258	70.2441	505.258	62.1921
507.187	73.2108	507.187	77.2682	507.187	72.9863	507.187	63.9262	507.187	60.0434	507.187	54.4709	507.187	70.5376	507.187	62.4679
509.115	73.2983	509.115	77.3354	509.115	72.9292	509.115	63.9776	509.115	60.0608	509.115	54.4997	509.115	70.6965	509.115	62.5948
511.044	73.3528	511.044	77.2649	511.044	72.9222	511.044	64.0444	511.044	60.0503	511.044	54.5165	511.044	70.6248	511.044	62.4948
512.972	73.2699	512.972	77.3301	512.972	72.9383	512.972	64.072	512.972	60.0872	512.972	54.591	512.972	70.6204	512.972	62.471
514.901	73.2892	514.901	77.4037	514.901	72.9148	514.901	64.1256	514.901	60.1548	514.901	54.5704	514.901	70.6603	514.901	62.5269
516.829	73.363	516.829	77.4159	516.829	72.9261	516.829	64.1857	516.829	60.1628	516.829	54.4538	516.829	70.6459	516.829	62.6315
518.758	73.3726	518.758	77.2925	518.758	72.984	518.758	64.144	518.758	60.1698	518.758	54.4002	518.758	70.5544	518.758	62.5628
520.686	73.4909	520.686	77.0962	520.686	72.8824	520.686	63.87	520.686	60.0209	520.686	54.2482	520.686	70.4166	520.686	62.3296
522.615	73.5652	522.615	77.0279	522.615	72.8481	522.615	63.7534	522.615	59.9686	522.615	54.1102	522.615	70.3143	522.615	62.1412
524.543	73.5651	524.543	76.9677	524.543	72.8075	524.543	63.8437	524.543	59.9458	524.543	54.0989	524.543	70.3245	524.543	62.1281
526.471	73.4808	526.471	76.9016	526.471	72.7679	526.471	63.865	526.471	60.0049	526.471	54.1402	526.471	70.3396	526.471	62.1516
528.4	73.4811	528.4	76.9164	528.4	72.7149	528.4	63.7542	528.4	59.9021	528.4	54.0417	528.4	70.2356	528.4	62.0876
530.328	73.5982	530.328	76.7515	530.328	72.5934	530.328	63.6798	530.328	59.8542	530.328	53.9462	530.328	70.0984	530.328	61.9905
532.257	73.5588	532.257	76.7047	532.257	72.5042	532.257	63.6039	532.257	59.8462	532.257	53.813	532.257	70.0717	532.257	61.9352
534.185	73.5754	534.185	76.6979	534.185	72.5105	534.185	63.6166	534.185	59.8207	534.185	53.7746	534.185	70.1585	534.185	62.0109
536.114	73.5547	536.114	76.6994	536.114	72.452	536.114	63.6811	536.114	59.8733	536.114	53.8423	536.114	70.1505	536.114	62.0008
538.042	73.5387	538.042	76.6538	538.042	72.3524	538.042	63.6476	538.042	59.8727	538.042	53.7867	538.042	70.0863	538.042	61.8243
539.971	73.5502	539.971	76.5526	539.971	72.3122	539.971	63.5198	539.971	59.7395	539.971	53.6978	539.971	70.0329	539.971	61.7046
541.899	73.5354	541.899	76.5282	541.899	72.2249	541.899	63.4245	541.899	59.6579	541.899	53.686	541.899	70.0559	541.899	61.6577
543.828	73.4683	543.828	76.4008	543.828	72.1045	543.828	63.4015	543.828	59.6147	543.828	53.5757	543.828	69.9052	543.828	61.5704
545.756	73.4332	545.756	76.2879	545.756	72.121	545.756	63.4177	545.756	59.6191	545.756	53.5188	545.756	69.8858	545.756	61.5419
547.685	73.4127	547.685	76.1303	547.685	72.1057	547.685	63.3652	547.685	59.5702	547.685	53.4678	547.685	69.8973	547.685	61.4177
549.613	73.3688	549.613	76.0064	549.613	72.0087	549.613	63.2993	549.613	59.4222	549.613	53.3796	549.613	69.7858	549.613	61.2312
551.542	73.297	551.542	75.9892	551.542	72.0268	551.542	63.3321	551.542	59.2852	551.542	53.3695	551.542	69.7575	551.542	61.2205
553.47	73.2625	553.47	76.0074	553.47	72.0425	553.47	63.3912	553.47	59.2641	553.47	53.4678	553.47	69.783	553.47	61.3417
555.398	73.2311	555.398	75.9462	555.398	72.0045	555.398	63.3624	555.398	59.284	555.398	53.4728	555.398	69.7508	555.398	61.3052
557.327	73.2387	557.327	75.8895	557.327	71.9324	557.327	63.3097	557.327	59.2971	557.327	53.4008	557.327	69.6958	557.327	61.1972
559.255	73.2524	559.255	75.7811	559.255	71.8714	559.255	63.2624	559.255	59.2608	559.255	53.3876	559.255	69.6636	559.255	61.1321
561.184	73.2715	561.184	75.7076	561.184	71.891	561.184	63.188	561.184	59.2916	561.184	53.4191	561.184	69.6114	561.184	61.1065
563.112	73.1485	563.112	75.7342	563.112	71.9696	563.112	63.1488	563.112	59.2685	563.112	53.4014	563.112	69.6233	563.112	61.1251
565.041	73.1677	565.041	75.7214	565.041	71.9541	565.041	63.1824	565.041	59.297	565.041	53.4349	565.041	69.6427	565.041	61.1386
566.969	73.1098	566.969	75.798	566.969	71.9125	566.969	63.153	566.969	59.3236	566.969	53.4413	566.969	69.7212	566.969	61.2064
568.898	73.0536	568.898	75.7768	568.898	71.9139	568.898	63.1624	568.898	59.3169	568.898	53.5132	568.898	69.7263	568.898	61.1866
570.826	73.0579	570.826	75.6784	570.826	71.8797	570.826	63.1238	570.826	59.3127	570.826	53.5408	570.826	69.6374	570.826	61.1112
572.755	73.1569	572.755	75.651	572.755	71.8166	572.755	63.1001	572.755	59.3146	572.755	53.4948	572.755	69.58	572.755	61.125
574.683	73.1461	574.683	75.6312	574.683	71.7888	574.683	63.0964	574.683	59.2696	574.683	53.4167	574.683	69.5884	574.683	61.0943
576.612	73.0236	576.612	75.6497	576.612	71.7959	576.612	63.1028	576.612	59.2332	576.612	53.418	576.612	69.5938	576.612	61.105
578.54	72.9218	578.54	75.5906	578.54	71.7663	578.54	63.0683	578.54	59.2345	578.54	53.3894	578.54	69.5243	578.54	61.1141
580.468	72.986	580.468	75.4376	580.468	71.684	580.468	62.9059	580.468	59.1433	580.468	53.2724	580.468	69.3513	580.468	60.9723
582.397	72.8735	582.397	75.3417	582.397	71.6165	582.397	62.8296	582.397	59.0789	582.397	53.1467	582.397	69.1844	582.397	60.7851
584.325	72.7296	584.325	75.4077	584.325	71.6273	584.325	62.8685	584.325	59.1036	584.325	53.1591	584.325	69.2176	584.325	60.752
586.254	72.7751	586.254	75.4603	586.254	71.5965	586.254	62.9087	586.254	59.1007	586.254	53.2285	586.254	69.2755	586.254	60.73
588.182	72.8195	588.182	75.5298	588.182	71.5954	588.182	62.9074	588.182	59.1271	588.182	53.2837	588.182	69.2363	588.182	60.7416
590.111	72.8459	590.111	75.4886	590.111	71.5486	590.111	62.8676	590.111	59.1512	590.111	53.2517	590.111	69.1414	590.111	60.7745
592.039	72.8532	592.039	75.42	592.039	71.4875	592.039	62.8306	592.039	59.1271	592.039	53.1882	592.039	69.0482	592.039	60.7724
593.968	72.7914	593.968	75.368	593.968	71.5028	593.968	62.7868	593.968	59.1213	593.968	53.1429	593.968	69.013	593.968	60.7147
595.896	72.7848	595.896	75.268	595.896	71.5426	595.896	62.7884	595.896	59.16	595.896	53.196	595.896	69.0052	595.896	60.6874
597.825	72.8491	597.825	75.2954	597.825	71.6335	597.825	62.8907	597.825	59.2663	597.825	53.3792	597.825	69.1731	597.825	60.8411
599.753	72.9941	599.753	75.4453	599.753	71.748	599.753	63.0378	599.753	59.3866	599.753	53.6157	599.753	69.3684	599.753	61.0382
601.682	73.0939	601.682	75.5258	601.682	71.81	601.682	63.1362	601.682	59.3867	601.682	53.7381	601.682	69.4538	601.682	61.1495
603.61	73.0796	603.61	75.5103	603.61	71.8322	603.61	63.2445	603.61	59.4175	603.61	53.8221	603.61	69.5608	603.61	61.2575
605.539	73.1157	605.539	75.4268	605.539	71.8178	605.539	63.2598	605.539	59.4304	605.539	53.8153	605.539	69.5676	605.539	61.307
607.467	73.1574	607.467	75.4145	607.467	71.8373	607.467	63.243	607.467	59.4225	607.467	53.7858	607.467	69.5334	607.467	61.3442
609.395	73.1205	609.395	75.4056	609.395	71.8935	609.395	63.338	609.395	59.4489	609.395	53.8966	609.395	69.6094	609.395	61.3341
611.324	73.0823	611.324	75.3284	611.324	71.9006	611.324	63.4003	611.324	59.5433	611.324	54.0125	611.324	69.6654	611.324	61.3156
613.252	73.0721	613.252	75.2865	613.252	71.86	613.252	63.3752	613.252	59.5668	613.252	54.0147	613.252	69.6669	613.252	61.3259
615.181	73.0929	615.181	75.3028	615.181	71.9057	615.181	63.4218	615.181	59.5493	615.181	54.0543	615.181	69.6806	615.181	61.3761
617.109	73.1072	617.109	75.2628	617.109	71.9547	617.109	63.4693	617.109	59.4996	617.109	54.0802	617.109	69.7298	617.109	61.4049
619.038	73.0808	619.038	75.2399	619.038	72	619.038	63.5092	619.038	59.551	619.038	54.1239	619.038	69.774	619.038	61.4591
620.966	73.0574	620.966	75.237	620.966	71.9931	620.966	63.5809	620.966	59.6084	620.966	54.1377	620.966	69.82	620.966	61.5001
622.895	73.1275	622.895	75.2074	622.895	71.9673	622.895	63.6508	622.895	59.6237	622.895	54.1534	622.895	69.9223	622.895	61.5374
624.823	73.1444	624.823	75.1605	624.823	71.9622	624.823	63.6389	624.823	59.5985	624.823	54.1885	624.823	69.9275	624.823	61.5689
626.752	73.0771	626.752	75.1326	626.752	71.991	626.752	63.6793	626.752	59.6189	626.752	54.2554	626.752	69.9302	626.752	61.574
628.68	73.0298	628.68	75.1085	628.68	71.9905	628.68	63.7244	628.68	59.6626	628.68	54.3167	628.68	70.0069	628.68	61.6044
630.609	73.1062	630.609	75.0928	630.609	71.9845	630.609	63.7219	630.609	59.7052	630.609	54.3387	630.609	70.0121	630.609	61.6477
632.537	73.1163	632.537	75.0169	632.537	72.0318	632.537	63.7068	632.537	59.7126	632.537	54.3605	632.537	70.0016	632.537	61.6486
634.466	73.0681	634.466	74.9463	634.466	72.0495	634.466	63.7082	634.466	59.6754	634.466	54.4155	634.466	70.0293	634.466	61.6351
636.394	73.0982	636.394	74.8822	636.394	71.9907	636.394	63.7564	636.394	59.6583	636.394	54.3791	636.394	70.0388	636.394	61.5857
638.322	73.0864	638.322	74.7703	638.322	71.9329	638.322	63.7677	638.322	59.651	638.322	54.3089	638.322	70.0096	638.322	61.5529
640.251	73.0097	640.251	74.7257	640.251	71.9192	640.251	63.7394	640.251	59.6167	640.251	54.278	640.251	69.9841	640.251	61.5627
642.179	72.9989	642.179	74.6898	642.179	71.9222	642.179	63.7807	642.179	59.5949	642.179	54.2461	642.179	69.9515	642.179	61.5776
644.108	72.9705	644.108	74.6107	644.108	71.8983	644.108	63.7776	644.108	59.5727	644.108	54.2419	644.108	69.9405	644.108	61.5636
646.036	72.9352	646.036	74.5448	646.036	71.89	646.036	63.7732	646.036	59.5877	646.036	54.2739	646.036	69.9806	646.036	61.565
647.965	72.9532	647.965	74.5188	647.965	71.9241	647.965	63.8082	647.965	59.6255	647.965	54.2878	647.965	70.0342	647.965	61.5802
649.893	72.9692	649.893	74.4465	649.893	71.9271	649.893	63.8218	649.893	59.6992	649.893	54.2491	649.893	70.0024	649.893	61.5935
651.822	73.0692	651.822	74.4994	651.822	71.9507	651.822	63.8725	651.822	59.7556	651.822	54.3314	651.822	70.0235	651.822	61.7009
653.75	73.1926	653.75	74.5826	653.75	72.0262	653.75	63.9737	653.75	59.8124	653.75	54.5109	653.75	70.1424	653.75	61.8181
655.679	73.2739	655.679	74.6098	655.679	72.1148	655.679	64.01	655.679	59.8667	655.679	54.6582	655.679	70.2508	655.679	61.9194
657.607	73.3111	657.607	74.6606	657.607	72.197	657.607	64.1084	657.607	59.9394	657.607	54.7836	657.607	70.3385	657.607	62.023
659.536	73.3072	659.536	74.6579	659.536	72.1885	659.536	64.2154	659.536	60.0057	659.536	54.8712	659.536	70.4226	659.536	62.0684
661.464	73.2801	661.464	74.5609	661.464	72.1481	661.464	64.2275	661.464	59.9857	661.464	54.8875	661.464	70.4416	661.464	62.0411
663.393	73.2679	663.393	74.5433	663.393	72.1388	663.393	64.2076	663.393	59.9479	663.393	54.8872	663.393	70.4274	663.393	62.0284
665.321	73.2731	665.321	74.4846	665.321	72.0702	665.321	64.2079	665.321	59.9147	665.321	54.8127	665.321	70.4062	665.321	62.0482
667.25	73.2561	667.25	74.5178	667.25	71.8806	667.25	64.2212	667.25	59.9701	667.25	54.8759	667.25	70.4531	667.25	62.0814
669.178	73.2334	669.178	74.5055	669.178	72.0044	669.178	64.3198	669.178	59.9912	669.178	54.9212	669.178	70.4978	669.178	62.1125
671.106	73.236	671.106	74.5518	671.106	72.2055	671.106	64.3003	671.106	60.041	671.106	54.9537	671.106	70.53	671.106	62.1557
673.035	73.2207	673.035	74.5065	673.035	72.2207	673.035	64.2556	673.035	60.0751	673.035	54.9529	673.035	70.5352	673.035	62.1558
674.963	73.1917	674.963	74.4639	674.963	72.1768	674.963	64.2294	674.963	60.0665	674.963	54.9528	674.963	70.5223	674.963	62.1411
676.892	73.2044	676.892	74.4146	676.892	72.121	676.892	64.2457	676.892	60.0603	676.892	54.9425	676.892	70.506	676.892	62.1512
678.82	73.2411	678.82	74.4073	678.82	72.1146	678.82	64.311	678.82	60.0616	678.82	54.9462	678.82	70.5313	678.82	62.1427
680.749	73.2579	680.749	74.416	680.749	72.1507	680.749	64.3514	680.749	60.0868	680.749	54.987	680.749	70.5702	680.749	62.1592
682.677	73.2285	682.677	74.3636	682.677	72.1201	682.677	64.3209	682.677	60.0694	682.677	54.9845	682.677	70.5645	682.677	62.1803
684.606	73.1925	684.606	74.2762	684.606	72.1006	684.606	64.314	684.606	60.0519	684.606	54.9329	684.606	70.5316	684.606	62.1679
686.534	73.1929	686.534	74.2123	686.534	72.0855	686.534	64.3179	686.534	60.0678	686.534	54.9391	686.534	70.5176	686.534	62.1258
688.463	73.2067	688.463	74.1398	688.463	72.0849	688.463	64.3281	688.463	60.0675	688.463	54.9575	688.463	70.5133	688.463	62.1278
690.391	73.1349	690.391	74.0312	690.391	72.0934	690.391	64.3132	690.391	60.0273	690.391	54.9504	690.391	70.5011	690.391	62.1341
692.32	73.0809	692.32	73.9084	692.32	72.033	692.32	64.3357	692.32	59.9919	692.32	54.9283	692.32	70.4679	692.32	62.0963
694.248	73.0344	694.248	73.8128	694.248	72.0027	694.248	64.363	694.248	59.9587	694.248	54.8817	694.248	70.4343	694.248	62.0803
696.177	73.011	696.177	73.7106	696.177	71.9838	696.177	64.3377	696.177	59.9081	696.177	54.8511	696.177	70.4167	696.177	62.0606
698.105	73.0422	698.105	73.5713	698.105	71.9463	698.105	64.3189	698.105	59.869	698.105	54.8497	698.105	70.3954	698.105	62.0304
700.033	73.0582	700.033	73.4279	700.033	71.8828	700.033	64.3117	700.033	59.8588	700.033	54.8284	700.033	70.3844	700.033	62.0081
701.962	73.0313	701.962	73.3314	701.962	71.7585	701.962	64.2594	701.962	59.8044	701.962	54.7923	701.962	70.3494	701.962	61.9654
703.89	73.0407	703.89	73.1917	703.89	71.6784	703.89	64.2066	703.89	59.7238	703.89	54.8244	703.89	70.3561	703.89	62.0017
705.819	73.0738	705.819	72.9189	705.819	71.5569	705.819	64.1401	705.819	59.6221	705.819	54.893	705.819	70.3861	705.819	62.0469
707.747	73.132	707.747	72.5383	707.747	71.3963	707.747	64.0836	707.747	59.5347	707.747	54.9897	707.747	70.4535	707.747	62.1123
709.676	73.1458	709.676	71.9964	709.676	71.1014	709.676	63.9669	709.676	59.3506	709.676	55.0005	709.676	70.4885	709.676	62.1586
711.604	73.1501	711.604	71.1566	711.604	70.6219	711.604	63.7805	711.604	59.058	711.604	54.9405	711.604	70.4721	711.604	62.134
713.533	73.2081	713.533	69.9492	713.533	69.9143	713.533	63.4818	713.533	58.5969	713.533	54.8792	713.533	70.4722	713.533	62.1419
715.461	73.2711	715.461	68.8904	715.461	69.2415	715.461	63.0556	715.461	58.1752	715.461	54.8005	715.461	70.4808	715.461	62.1941
717.39	73.3105	717.39	68.9368	717.39	69.0455	717.39	62.5936	717.39	58.2048	717.39	54.7377	717.39	70.4265	717.39	62.2273
719.318	73.3348	719.318	70.2084	719.318	69.7132	719.318	62.6404	719.318	58.7701	719.318	54.8622	719.318	70.476	719.318	62.3582
721.247	73.2798	721.247	72.1519	721.247	71.0931	721.247	63.3985	721.247	59.6522	721.247	55.2308	721.247	70.7652	721.247	62.5851
723.175	73.2081	723.175	73.517	723.175	71.986	723.175	64.0233	723.175	60.2301	723.175	55.5196	723.175	70.9958	723.175	62.7227
725.104	73.1859	725.104	73.9795	725.104	72.0402	725.104	64.1365	725.104	60.3379	725.104	55.5523	725.104	70.9967	725.104	62.6834
727.032	73.1228	727.032	73.85	727.032	71.6232	727.032	63.8794	727.032	60.1789	727.032	55.3687	727.032	70.8658	727.032	62.5632
728.96	73.0154	728.96	73.3075	728.96	71.0392	728.96	63.5911	728.96	59.8258	728.96	55.1219	728.96	70.7117	728.96	62.4347
730.889	72.939	730.889	73.2758	730.889	71.2641	730.889	63.9405	730.889	59.7642	730.889	55.1784	730.889	70.7023	730.889	62.4221
732.817	72.8548	732.817	74.2738	732.817	72.4373	732.817	64.8178	732.817	60.2564	732.817	55.4763	732.817	70.8426	732.817	62.4813
734.746	72.7645	734.746	75.0779	734.746	73.2472	734.746	65.3671	734.746	60.7205	734.746	55.648	734.746	70.9173	734.746	62.519
736.674	72.7314	736.674	75.2147	736.674	73.4197	736.674	65.5391	736.674	60.886	736.674	55.7305	736.674	70.9071	736.674	62.52
738.603	72.853	738.603	75.2182	738.603	73.4354	738.603	65.6237	738.603	60.9464	738.603	55.9255	738.603	70.9821	738.603	62.6388
740.531	73.1263	740.531	75.3869	740.531	73.5717	740.531	65.7841	740.531	61.1139	740.531	56.3097	740.531	71.2681	740.531	62.9476
742.46	73.4317	742.46	75.6625	742.46	73.8021	742.46	66.0131	742.46	61.3983	742.46	56.7659	742.46	71.6876	742.46	63.2937
744.388	73.6832	744.388	75.8786	744.388	73.9879	744.388	66.1892	744.388	61.6355	744.388	57.1229	744.388	72.0215	744.388	63.5892
746.317	73.8649	746.317	76.0179	746.317	74.0747	746.317	66.2967	746.317	61.7764	746.317	57.343	746.317	72.2028	746.317	63.7944
748.245	73.9764	748.245	76.099	748.245	74.0824	748.245	66.3403	748.245	61.8118	748.245	57.4922	748.245	72.3102	748.245	63.9053
750.174	74.0173	750.174	76.1416	750.174	74.0717	750.174	66.3324	750.174	61.8185	750.174	57.5736	750.174	72.4117	750.174	63.9453
752.102	73.9446	752.102	76.1561	752.102	74.047	752.102	66.2962	752.102	61.8133	752.102	57.5501	752.102	72.443	752.102	63.9192
754.03	73.8792	754.03	76.1441	754.03	73.9873	754.03	66.2327	754.03	61.7419	754.03	57.4329	754.03	72.3814	754.03	63.8347
755.959	73.8105	755.959	76.0983	755.959	73.898	755.959	66.1305	755.959	61.6166	755.959	57.285	755.959	72.2903	755.959	63.6953
757.888	73.7727	757.888	76.0633	757.888	73.8104	757.888	66.0205	757.888	61.5101	757.888	57.1363	757.888	72.1798	757.888	63.5771
759.816	73.7231	759.816	76.0447	759.816	73.7079	759.816	65.94	759.816	61.4339	759.816	57.0091	759.816	72.07	759.816	63.4873
761.744	73.7246	761.744	76.037	761.744	73.6364	761.744	65.8989	761.744	61.4058	761.744	56.9514	761.744	72.0066	761.744	63.4132
763.673	73.7788	763.673	76.0839	763.673	73.6161	763.673	65.8389	763.673	61.3974	763.673	56.9712	763.673	71.9911	763.673	63.3762
765.601	73.836	765.601	76.1667	765.601	73.6218	765.601	65.8289	765.601	61.4109	765.601	57.0089	765.601	71.9914	765.601	63.3758
767.53	73.8832	767.53	76.2322	767.53	73.621	767.53	65.8316	767.53	61.4263	767.53	57.0439	767.53	72.0067	767.53	63.3538
769.458	73.917	769.458	76.2868	769.458	73.629	769.458	65.8007	769.458	61.4389	769.458	57.0862	769.458	72.026	769.458	63.3557
771.387	73.9715	771.387	76.3483	771.387	73.6359	771.387	65.7775	771.387	61.4493	771.387	57.114	771.387	72.023	771.387	63.3869
773.315	74.017	773.315	76.3596	773.315	73.6332	773.315	65.7613	773.315	61.4319	773.315	57.1018	773.315	72.0229	773.315	63.3391
775.244	73.9958	775.244	76.3651	775.244	73.6286	775.244	65.7043	775.244	61.4323	775.244	57.0373	775.244	71.9975	775.244	63.279
777.172	73.9521	777.172	76.3276	777.172	73.6104	777.172	65.6369	777.172	61.4252	777.172	56.9307	777.172	71.9227	777.172	63.2376
779.101	73.8509	779.101	76.2025	779.101	73.5136	779.101	65.5392	779.101	61.34	779.101	56.7725	779.101	71.825	779.101	63.1693
781.029	73.7718	781.029	76.0367	781.029	73.3882	781.029	65.438	781.029	61.2327	781.029	56.555	781.029	71.7317	781.029	63.0519
782.957	73.6685	782.957	75.8383	782.957	73.251	782.957	65.3286	782.957	61.0515	782.957	56.2318	782.957	71.5745	782.957	62.8679
784.886	73.4731	784.886	75.5585	784.886	73.0657	784.886	65.1378	784.886	60.7864	784.886	55.8092	784.886	71.3032	784.886	62.6077
786.814	73.1803	786.814	75.2408	786.814	72.7857	786.814	64.8287	786.814	60.4783	786.814	55.2641	786.814	70.9273	786.814	62.2303
788.743	72.8203	788.743	74.8862	788.743	72.4565	788.743	64.4551	788.743	60.1168	788.743	54.6138	788.743	70.4631	788.743	61.7505
790.671	72.3991	790.671	74.5069	790.671	72.0328	790.671	64.0361	790.671	59.676	790.671	53.8396	790.671	69.8615	790.671	61.1766
792.6	71.8592	792.6	73.9578	792.6	71.4938	792.6	63.4762	792.6	59.1123	792.6	52.8924	792.6	69.0502	792.6	60.4271
794.528	71.1661	794.528	73.2842	794.528	70.9	794.528	62.845	794.528	58.481	794.528	51.7963	794.528	68.089	794.528	59.5439
796.457	70.3272	796.457	72.4401	796.457	70.2103	796.457	62.1548	796.457	57.7565	796.457	50.524	796.457	66.9468	796.457	58.5306
798.385	69.1912	798.385	71.3206	798.385	69.3416	798.385	61.3033	798.385	56.8262	798.385	48.9787	798.385	65.5399	798.385	57.2666
800.314	67.6705	800.314	69.8127	800.314	68.2288	800.314	60.1917	800.314	55.6682	800.314	47.0298	800.314	63.661	800.314	55.635
802.242	65.7064	802.242	67.8019	802.242	66.7538	802.242	58.8034	802.242	54.2932	802.242	44.726	802.242	61.2259	802.242	53.602
804.171	63.7425	804.171	65.6563	804.171	65.2195	804.171	57.4846	804.171	53.0599	804.171	42.9038	804.171	58.91	804.171	51.8041
806.099	62.7858	806.099	64.2405	806.099	64.4035	806.099	56.9746	806.099	52.6789	806.099	42.7782	806.099	57.9528	806.099	51.3397
808.028	63.3497	808.028	64.2002	808.028	64.7447	808.028	57.6817	808.028	53.4731	808.028	44.6148	808.028	58.9602	808.028	52.6186
809.956	65.1287	809.956	65.3962	809.956	66.0053	809.956	59.3098	809.956	55.1088	809.956	47.6362	809.956	61.3763	809.956	54.9886
811.885	67.4063	811.885	67.3058	811.885	67.7856	811.885	61.3828	811.885	57.1757	811.885	51.152	811.885	64.3383	811.885	57.8212
813.813	69.8588	813.813	69.5371	813.813	69.7765	813.813	63.6185	813.813	59.4529	813.813	54.8303	813.813	67.4526	813.813	60.8311
815.741	72.3965	815.741	71.8982	815.741	71.8407	815.741	65.9234	815.741	61.8377	815.741	58.4787	815.741	70.5338	815.741	63.8614
817.67	74.8948	817.67	74.3091	817.67	73.8873	817.67	68.176	817.67	64.2169	817.67	61.9949	817.67	73.4537	817.67	66.7575
819.598	77.245	819.598	76.6676	819.598	75.8132	819.598	70.2123	819.598	66.463	819.598	65.2437	819.598	76.0784	819.598	69.416
821.527	79.3018	821.527	78.8346	821.527	77.5207	821.527	71.9286	821.527	68.4941	821.527	67.9786	821.527	78.3229	821.527	71.692
823.455	80.874	823.455	80.5304	823.455	78.839	823.455	73.1864	823.455	70.0371	823.455	69.9873	823.455	80.0112	823.455	73.3764
825.384	81.8649	825.384	81.6578	825.384	79.7152	825.384	73.9877	825.384	70.9735	825.384	71.3236	825.384	81.1289	825.384	74.4558
827.312	82.4183	827.312	82.3114	827.312	80.2371	827.312	74.4552	827.312	71.4445	827.312	72.0981	827.312	81.8224	827.312	75.0914
829.241	82.7115	829.241	82.6628	829.241	80.538	829.241	74.6811	829.241	71.6662	829.241	72.5022	829.241	82.2874	829.241	75.4364
831.169	82.8551	831.169	82.8392	831.169	80.7323	831.169	74.7862	831.169	71.7569	831.169	72.7551	831.169	82.6004	831.169	75.6538
833.098	82.9537	833.098	82.946	833.098	80.809	833.098	74.8194	833.098	71.7477	833.098	72.9246	833.098	82.7945	833.098	75.7835
835.026	83.0511	835.026	83.0293	835.026	80.8845	835.026	74.8628	835.026	71.7711	835.026	73.079	835.026	82.9767	835.026	75.9051
836.955	83.1466	836.955	83.1653	836.955	81.0182	836.955	74.9788	836.955	71.8644	836.955	73.2809	836.955	83.1983	836.955	76.0889
838.883	83.2884	838.883	83.3352	838.883	81.1688	838.883	75.0832	838.883	71.9516	838.883	73.5256	838.883	83.433	838.883	76.309
840.812	83.4151	840.812	83.5042	840.812	81.3126	840.812	75.1412	840.812	72.0311	840.812	73.6917	840.812	83.6452	840.812	76.4516
842.74	83.4685	842.74	83.6372	842.74	81.3909	842.74	75.1702	842.74	72.0556	842.74	73.7641	842.74	83.7861	842.74	76.5499
844.668	83.4664	844.668	83.6738	844.668	81.4078	844.668	75.1463	844.668	71.9977	844.668	73.7939	844.668	83.8627	844.668	76.5489
846.597	83.4468	846.597	83.7012	846.597	81.4137	846.597	75.1025	846.597	71.9396	846.597	73.7931	846.597	83.9395	846.597	76.5439
848.525	83.4056	848.525	83.7339	848.525	81.4168	848.525	75.0568	848.525	71.888	848.525	73.7348	848.525	83.999	848.525	76.5575
850.454	83.3584	850.454	83.6965	850.454	81.4164	850.454	75.0049	850.454	71.8233	850.454	73.6688	850.454	84.0156	850.454	76.5203
852.382	83.3166	852.382	83.6334	852.382	81.3815	852.382	74.9163	852.382	71.7251	852.382	73.5844	852.382	83.9939	852.382	76.4174
854.311	83.2486	854.311	83.5672	854.311	81.3237	854.311	74.8286	854.311	71.5969	854.311	73.4482	854.311	83.9556	854.311	76.2899
856.239	83.116	856.239	83.5164	856.239	81.2669	856.239	74.7364	856.239	71.4772	856.239	73.2861	856.239	83.8788	856.239	76.1759
858.168	83.0077	858.168	83.4489	858.168	81.2078	858.168	74.6549	858.168	71.356	858.168	73.1121	858.168	83.7881	858.168	76.0744
860.096	82.8988	860.096	83.3473	860.096	81.1076	860.096	74.5289	860.096	71.2014	860.096	72.8671	860.096	83.6786	860.096	75.9279
862.025	82.7685	862.025	83.2557	862.025	80.9905	862.025	74.3232	862.025	71.0233	862.025	72.5831	862.025	83.5412	862.025	75.7351
863.953	82.6201	863.953	83.1082	863.953	80.8262	863.953	74.0964	863.953	70.7978	863.953	72.2788	863.953	83.3694	863.953	75.5104
865.881	82.4335	865.881	82.9649	865.881	80.7238	865.881	73.9496	865.881	70.6343	865.881	72.0367	865.881	83.2373	865.881	75.3204
867.81	82.2481	867.81	82.8405	867.81	80.6672	867.81	73.8477	867.81	70.5052	867.81	71.8295	867.81	83.1204	867.81	75.1469
869.739	82.0759	869.739	82.6816	869.739	80.5632	869.739	73.7487	869.739	70.3475	869.739	71.5991	869.739	82.9905	869.739	74.9749
871.667	81.8774	871.667	82.4816	871.667	80.4134	871.667	73.5967	871.667	70.1364	871.667	71.2946	871.667	82.8104	871.667	74.7489
873.595	81.677	873.595	82.2826	873.595	80.2768	873.595	73.4337	873.595	69.9362	873.595	70.988	873.595	82.6	873.595	74.541
875.524	81.5105	875.524	82.1368	875.524	80.1857	875.524	73.3256	875.524	69.8174	875.524	70.787	875.524	82.4534	875.524	74.3839
877.452	81.3707	877.452	82.0116	877.452	80.1018	877.452	73.2537	877.452	69.7335	877.452	70.6617	877.452	82.4007	877.452	74.2598
879.381	81.2513	879.381	81.8581	879.381	80.0252	879.381	73.1686	879.381	69.5937	879.381	70.4865	879.381	82.3027	879.381	74.1265
881.309	81.0857	881.309	81.7218	881.309	79.97	881.309	73.0698	881.309	69.4538	881.309	70.2643	881.309	82.1889	881.309	74.004
883.238	80.8401	883.238	81.5998	883.238	79.8859	883.238	72.9332	883.238	69.299	883.238	69.995	883.238	82.0198	883.238	73.8086
885.166	80.5801	885.166	81.4316	885.166	79.7845	885.166	72.825	885.166	69.1535	885.166	69.7025	885.166	81.8055	885.166	73.572
887.095	80.329	887.095	81.2414	887.095	79.6764	887.095	72.7135	887.095	69.0276	887.095	69.4358	887.095	81.5951	887.095	73.3487
889.023	80.2447	889.023	81.1329	889.023	79.6761	889.023	72.6999	889.023	69.0268	889.023	69.4443	889.023	81.534	889.023	73.3516
890.952	80.502	890.952	81.2937	890.952	79.9338	890.952	73.0052	890.952	69.3197	890.952	70.038	890.952	81.9233	890.952	73.8212
892.88	81.117	892.88	81.7557	892.88	80.4068	892.88	73.5634	892.88	69.9116	892.88	71.2044	892.88	82.7817	892.88	74.7404
894.808	81.7294	894.808	82.2568	894.808	80.8775	894.808	74.0836	894.808	70.4786	894.808	72.3534	894.808	83.6148	894.808	75.6383
896.737	82.1983	896.737	82.6584	896.737	81.2348	896.737	74.4372	896.737	70.9295	896.737	73.0996	896.737	84.1697	896.737	76.2169
898.665	82.5533	898.665	82.9739	898.665	81.4775	898.665	74.6641	898.665	71.2595	898.665	73.5128	898.665	84.4977	898.665	76.5484
900.594	82.7978	900.594	83.2243	900.594	81.65	900.594	74.784	900.594	71.4819	900.594	73.7648	900.594	84.6947	900.594	76.7615
902.522	82.9443	902.522	83.4548	902.522	81.7417	902.522	74.833	902.522	71.6212	902.522	73.9009	902.522	84.8342	902.522	76.8977
904.451	83.058	904.451	83.6315	904.451	81.7851	904.451	74.8692	904.451	71.717	904.451	73.9485	904.451	84.9049	904.451	76.9622
906.379	83.1122	906.379	83.7232	906.379	81.7971	906.379	74.8382	906.379	71.7466	906.379	73.9284	906.379	84.9157	906.379	76.9642
908.308	83.1259	908.308	83.7621	908.308	81.7975	908.308	74.7699	908.308	71.7349	908.308	73.8663	908.308	84.9183	908.308	76.9434
910.236	83.1065	910.236	83.7679	910.236	81.7499	910.236	74.6913	910.236	71.6869	910.236	73.7443	910.236	84.8766	910.236	76.8798
912.165	83.0633	912.165	83.7557	912.165	81.7042	912.165	74.6173	912.165	71.6101	912.165	73.6113	912.165	84.8395	912.165	76.8113
914.093	82.9939	914.093	83.7291	914.093	81.6365	914.093	74.5413	914.093	71.5118	914.093	73.4843	914.093	84.7697	914.093	76.7375
916.022	82.9189	916.022	83.7193	916.022	81.5811	916.022	74.4715	916.022	71.4411	916.022	73.3801	916.022	84.7384	916.022	76.6596
917.95	82.8224	917.95	83.6747	917.95	81.5322	917.95	74.3697	917.95	71.3436	917.95	73.2587	917.95	84.6994	917.95	76.5574
919.879	82.7605	919.879	83.6192	919.879	81.4817	919.879	74.2829	919.879	71.2488	919.879	73.1112	919.879	84.6285	919.879	76.4622
921.807	82.6826	921.807	83.5522	921.807	81.4301	921.807	74.1992	921.807	71.1633	921.807	72.9497	921.807	84.5516	921.807	76.364
923.736	82.5837	923.736	83.4782	923.736	81.3457	923.736	74.1062	923.736	71.0403	923.736	72.8086	923.736	84.4894	923.736	76.251
925.664	82.4568	925.664	83.4345	925.664	81.2493	925.664	74.0087	925.664	70.9329	925.664	72.6518	925.664	84.4322	925.664	76.1474
927.592	82.3619	927.592	83.3936	927.592	81.1587	927.592	73.8896	927.592	70.8308	927.592	72.4859	927.592	84.3497	927.592	76.0433
929.521	82.2537	929.521	83.3265	929.521	81.0568	929.521	73.7505	929.521	70.6988	929.521	72.2974	929.521	84.2441	929.521	75.9097
931.449	82.1575	931.449	83.2343	931.449	80.9454	931.449	73.595	931.449	70.5524	931.449	72.0926	931.449	84.119	931.449	75.7637
933.378	82.0711	933.378	83.1392	933.378	80.8137	933.378	73.4524	933.378	70.4037	933.378	71.8858	933.378	83.98	933.378	75.6009
935.306	81.9871	935.306	83.0647	935.306	80.7036	935.306	73.3459	935.306	70.2751	935.306	71.6771	935.306	83.8837	935.306	75.4586
937.235	81.9099	937.235	82.9748	937.235	80.5752	937.235	73.2203	937.235	70.1212	937.235	71.4588	937.235	83.7564	937.235	75.2882
939.163	81.7892	939.163	82.8775	939.163	80.4659	939.163	73.0685	939.163	69.9596	939.163	71.2464	939.163	83.621	939.163	75.1201
941.092	81.6273	941.092	82.7805	941.092	80.3887	941.092	72.9179	941.092	69.7967	941.092	71.0416	941.092	83.5008	941.092	74.968
943.02	81.5081	943.02	82.7087	943.02	80.3014	943.02	72.8103	943.02	69.6507	943.02	70.8718	943.02	83.3779	943.02	74.8128
944.949	81.4155	944.949	82.6104	944.949	80.2118	944.949	72.7131	944.949	69.5179	944.949	70.6597	944.949	83.2488	944.949	74.6517
946.877	81.3162	946.877	82.5153	946.877	80.1324	946.877	72.5978	946.877	69.3843	946.877	70.4389	946.877	83.139	946.877	74.4884
948.806	81.1955	948.806	82.3921	948.806	80.0465	948.806	72.4555	948.806	69.2244	948.806	70.2107	948.806	82.99	948.806	74.3101
950.734	81.0845	950.734	82.2714	950.734	79.9556	950.734	72.352	950.734	69.0701	950.734	70.0139	950.734	82.8619	950.734	74.1725
952.663	80.9742	952.663	82.1817	952.663	79.8722	952.663	72.2506	952.663	68.9309	952.663	69.8241	952.663	82.7557	952.663	74.0268
954.591	80.8884	954.591	82.1021	954.591	79.8097	954.591	72.15	954.591	68.7997	954.591	69.6236	954.591	82.6349	954.591	73.8652
956.519	80.7999	956.519	82.0188	956.519	79.738	956.519	72.0732	956.519	68.6833	956.519	69.4663	956.519	82.52	956.519	73.7376
958.448	80.696	958.448	81.9147	958.448	79.6271	958.448	71.979	958.448	68.5438	958.448	69.3107	958.448	82.4144	958.448	73.616
960.376	80.5888	960.376	81.8223	960.376	79.5465	960.376	71.835	960.376	68.4018	960.376	69.1115	960.376	82.2932	960.376	73.4771
962.305	80.508	962.305	81.7403	962.305	79.4841	962.305	71.7428	962.305	68.2756	962.305	68.944	962.305	82.1947	962.305	73.3519
964.233	80.4073	964.233	81.6352	964.233	79.4179	964.233	71.68	964.233	68.1492	964.233	68.7684	964.233	82.0871	964.233	73.2134
966.162	80.2959	966.162	81.5516	966.162	79.3649	966.162	71.6491	966.162	68.0238	966.162	68.6061	966.162	81.9995	966.162	73.0654
968.09	80.1888	968.09	81.443	968.09	79.2873	968.09	71.598	968.09	67.878	968.09	68.4224	968.09	81.88	968.09	72.9024
970.019	80.0652	970.019	81.2926	970.019	79.2062	970.019	71.4917	970.019	67.7309	970.019	68.2092	970.019	81.7574	970.019	72.7417
971.947	79.9271	971.947	81.1779	971.947	79.1171	971.947	71.3922	971.947	67.5964	971.947	68.0232	971.947	81.6226	971.947	72.5956
973.876	79.8214	973.876	81.0868	973.876	79.0292	973.876	71.34	973.876	67.4779	973.876	67.8818	973.876	81.4878	973.876	72.4406
975.804	79.7595	975.804	81.034	975.804	78.9694	975.804	71.2994	975.804	67.3702	975.804	67.7546	975.804	81.3827	975.804	72.3329
977.733	79.7156	977.733	81.0137	977.733	78.9064	977.733	71.2512	977.733	67.2835	977.733	67.6825	977.733	81.3323	977.733	72.2628
979.661	79.6773	979.661	81.0153	979.661	78.8756	979.661	71.2328	979.661	67.2249	979.661	67.6331	979.661	81.3031	979.661	72.1969
981.59	79.6488	981.59	81.0037	981.59	78.8677	981.59	71.2415	981.59	67.1732	981.59	67.5832	981.59	81.2739	981.59	72.1468
983.518	79.5953	983.518	80.9593	983.518	78.847	983.518	71.2254	983.518	67.1089	983.518	67.4983	983.518	81.2394	983.518	72.0863
985.447	79.5535	985.447	80.9199	985.447	78.8116	985.447	71.1991	985.447	67.0632	985.447	67.4193	985.447	81.2098	985.447	72.0278
987.375	79.4986	987.375	80.8911	987.375	78.7735	987.375	71.165	987.375	67.0154	987.375	67.3678	987.375	81.1661	987.375	71.9657
989.303	79.432	989.303	80.8713	989.303	78.731	989.303	71.1435	989.303	66.9536	989.303	67.2952	989.303	81.1127	989.303	71.9009
991.232	79.3662	991.232	80.8223	991.232	78.6852	991.232	71.1076	991.232	66.8992	991.232	67.1745	991.232	81.0432	991.232	71.8147
993.16	79.3402	993.16	80.7509	993.16	78.6398	993.16	71.0569	993.16	66.856	993.16	67.0983	993.16	80.99	993.16	71.7551
995.089	79.3022	995.089	80.6597	995.089	78.6016	995.089	71.0131	995.089	66.7882	995.089	67.0503	995.089	80.949	995.089	71.7157
997.017	79.2618	997.017	80.5775	997.017	78.5595	997.017	70.9517	997.017	66.7345	997.017	66.9398	997.017	80.8987	997.017	71.6438
998.946	79.2093	998.946	80.4984	998.946	78.501	998.946	70.8581	998.946	66.6655	998.946	66.7723	998.946	80.8148	998.946	71.5406
1000.87	79.1434	1000.87	80.406	1000.87	78.4217	1000.87	70.772	1000.87	66.5588	1000.87	66.59	1000.87	80.6926	1000.87	71.4344
1002.8	79.0601	1002.8	80.3147	1002.8	78.3336	1002.8	70.6561	1002.8	66.4454	1002.8	66.3981	1002.8	80.5526	1002.8	71.2747
1004.73	78.9668	1004.73	80.2322	1004.73	78.2433	1004.73	70.5232	1004.73	66.339	1004.73	66.1763	1004.73	80.4167	1004.73	71.1004
1006.66	78.8598	1006.66	80.1152	1006.66	78.1303	1006.66	70.3858	1006.66	66.1924	1006.66	65.9236	1006.66	80.2597	1006.66	70.915
1008.59	78.7685	1008.59	79.9985	1008.59	78.0282	1008.59	70.2593	1008.59	66.061	1008.59	65.723	1008.59	80.1209	1008.59	70.7639
1010.52	78.705	1010.52	79.9312	1010.52	77.9647	1010.52	70.1723	1010.52	65.9819	1010.52	65.6226	1010.52	80.0466	1010.52	70.6814
1012.45	78.7061	1012.45	79.9266	1012.45	77.9365	1012.45	70.1423	1012.45	65.939	1012.45	65.6199	1012.45	80.0288	1012.45	70.7054
1014.37	78.7415	1014.37	79.9708	1014.37	77.949	1014.37	70.1281	1014.37	65.9284	1014.37	65.6695	1014.37	80.0528	1014.37	70.7423
1016.3	78.7368	1016.3	79.9746	1016.3	77.9425	1016.3	70.1003	1016.3	65.9249	1016.3	65.6649	1016.3	80.0683	1016.3	70.7258
1018.23	78.6861	1018.23	79.9435	1018.23	77.8982	1018.23	70.0558	1018.23	65.8851	1018.23	65.5977	1018.23	80.0215	1018.23	70.6693
1020.16	78.6309	1020.16	79.8921	1020.16	77.8349	1020.16	69.9806	1020.16	65.7826	1020.16	65.473	1020.16	79.957	1020.16	70.5836
1022.09	78.5338	1022.09	79.7925	1022.09	77.7512	1022.09	69.8689	1022.09	65.6507	1022.09	65.2952	1022.09	79.8324	1022.09	70.4508
1024.02	78.412	1024.02	79.6724	1024.02	77.6565	1024.02	69.7763	1024.02	65.5352	1024.02	65.1118	1024.02	79.6902	1024.02	70.2955
1025.94	78.2846	1025.94	79.5048	1025.94	77.5298	1025.94	69.6532	1025.94	65.4071	1025.94	64.8616	1025.94	79.5278	1025.94	70.1099
1027.87	78.1798	1027.87	79.3765	1027.87	77.3982	1027.87	69.5333	1027.87	65.253	1027.87	64.6218	1027.87	79.3718	1027.87	69.9406
1029.8	78.0844	1029.8	79.3494	1029.8	77.3184	1029.8	69.4559	1029.8	65.1232	1029.8	64.4955	1029.8	79.2737	1029.8	69.8304
1031.73	77.9864	1031.73	79.2809	1031.73	77.2648	1031.73	69.406	1031.73	65.0251	1031.73	64.3731	1031.73	79.1836	1031.73	69.7021
1033.66	77.8759	1033.66	79.1473	1033.66	77.1784	1033.66	69.3253	1033.66	64.9159	1033.66	64.1911	1033.66	79.0573	1033.66	69.5564
1035.59	77.7619	1035.59	78.9791	1035.59	77.0689	1035.59	69.1924	1035.59	64.8143	1035.59	63.9557	1035.59	78.9025	1035.59	69.3982
1037.52	77.646	1037.52	78.8089	1037.52	76.9634	1037.52	69.0751	1037.52	64.6895	1037.52	63.7278	1037.52	78.7463	1037.52	69.2391
1039.44	77.543	1039.44	78.7081	1039.44	76.8657	1039.44	69.014	1039.44	64.5714	1039.44	63.5593	1039.44	78.6098	1039.44	69.1038
1041.37	77.4012	1041.37	78.5913	1041.37	76.7453	1041.37	68.9133	1041.37	64.4443	1041.37	63.368	1041.37	78.4518	1041.37	68.9536
1043.3	77.24	1043.3	78.4589	1043.3	76.6361	1043.3	68.7747	1043.3	64.3096	1043.3	63.1195	1043.3	78.2882	1043.3	68.7802
1045.23	77.1033	1045.23	78.308	1045.23	76.5421	1045.23	68.6327	1045.23	64.1621	1045.23	62.8419	1045.23	78.1108	1045.23	68.6109
1047.16	76.9292	1047.16	78.1348	1047.16	76.4373	1047.16	68.4712	1047.16	63.9918	1047.16	62.5652	1047.16	77.9124	1047.16	68.4339
1049.09	76.7355	1049.09	77.9659	1049.09	76.304	1049.09	68.3104	1049.09	63.804	1049.09	62.2683	1049.09	77.7087	1049.09	68.2312
1051.01	76.5742	1051.01	77.8054	1051.01	76.1804	1051.01	68.1312	1051.01	63.6217	1051.01	61.9605	1051.01	77.5152	1051.01	68.0344
1052.94	76.3862	1052.94	77.6475	1052.94	76.0679	1052.94	67.9394	1052.94	63.4538	1052.94	61.6521	1052.94	77.3439	1052.94	67.8248
1054.87	76.1699	1054.87	77.4759	1054.87	75.9406	1054.87	67.7551	1054.87	63.2707	1054.87	61.3343	1054.87	77.1401	1054.87	67.5983
1056.8	75.9707	1056.8	77.2693	1056.8	75.7842	1056.8	67.5637	1056.8	63.0829	1056.8	60.9664	1056.8	76.8982	1056.8	67.356
1058.73	75.7719	1058.73	77.11	1058.73	75.615	1058.73	67.3723	1058.73	62.8849	1058.73	60.6333	1058.73	76.6714	1058.73	67.1419
1060.66	75.5594	1060.66	76.9674	1060.66	75.4531	1060.66	67.1818	1060.66	62.6747	1060.66	60.3402	1060.66	76.4344	1060.66	66.9271
1062.59	75.365	1062.59	76.7573	1062.59	75.3112	1062.59	67.0007	1062.59	62.4978	1062.59	60.0113	1062.59	76.1926	1062.59	66.6798
1064.51	75.1752	1064.51	76.5237	1064.51	75.155	1064.51	66.8376	1064.51	62.3381	1064.51	59.6327	1064.51	75.9035	1064.51	66.3849
1066.44	75.0101	1066.44	76.3571	1066.44	74.997	1066.44	66.6962	1066.44	62.1795	1066.44	59.3089	1066.44	75.6172	1066.44	66.1502
1068.37	74.8697	1068.37	76.2732	1068.37	74.8723	1068.37	66.5665	1068.37	62.035	1068.37	59.1098	1068.37	75.4462	1068.37	65.9984
1070.3	74.7438	1070.3	76.164	1070.3	74.7565	1070.3	66.4191	1070.3	61.9024	1070.3	58.9203	1070.3	75.2927	1070.3	65.8366
1072.23	74.6497	1072.23	76.0436	1072.23	74.6649	1072.23	66.2845	1072.23	61.7996	1072.23	58.7111	1072.23	75.1111	1072.23	65.6696
1074.16	74.5386	1074.16	75.9535	1074.16	74.6086	1074.16	66.2301	1074.16	61.7241	1074.16	58.5416	1074.16	74.978	1074.16	65.5413
1076.08	74.4292	1076.08	75.8522	1076.08	74.5222	1076.08	66.1649	1076.08	61.6312	1076.08	58.394	1076.08	74.8494	1076.08	65.4246
1078.01	74.3489	1078.01	75.769	1078.01	74.4222	1078.01	66.0884	1078.01	61.5478	1078.01	58.2737	1078.01	74.7326	1078.01	65.3203
1079.94	74.2868	1079.94	75.7224	1079.94	74.363	1079.94	66.0499	1079.94	61.479	1079.94	58.2222	1079.94	74.6704	1079.94	65.2707
1081.87	74.2642	1081.87	75.7293	1081.87	74.3359	1081.87	66.0161	1081.87	61.4475	1081.87	58.2317	1081.87	74.6857	1081.87	65.2933
1083.8	74.2644	1083.8	75.7584	1083.8	74.3363	1083.8	65.9938	1083.8	61.438	1083.8	58.2741	1083.8	74.7397	1083.8	65.3238
1085.73	74.2775	1085.73	75.7995	1085.73	74.3453	1085.73	66.0036	1085.73	61.4277	1085.73	58.3473	1085.73	74.7942	1085.73	65.3681
1087.65	74.2661	1087.65	75.8118	1087.65	74.3334	1087.65	65.9786	1087.65	61.4074	1087.65	58.4077	1087.65	74.8307	1087.65	65.4219
1089.58	74.2332	1089.58	75.821	1089.58	74.3372	1089.58	65.9546	1089.58	61.3906	1089.58	58.4648	1089.58	74.9134	1089.58	65.4867
1091.51	74.2104	1091.51	75.8649	1091.51	74.3639	1091.51	65.9651	1091.51	61.3826	1091.51	58.5291	1091.51	75.012	1091.51	65.5661
1093.44	74.17	1093.44	75.8799	1093.44	74.3803	1093.44	65.9451	1093.44	61.3524	1093.44	58.5431	1093.44	75.0788	1093.44	65.612
1095.37	74.0429	1095.37	75.8193	1095.37	74.3405	1095.37	65.8849	1095.37	61.2566	1095.37	58.4981	1095.37	75.0866	1095.37	65.5841
1097.3	73.9011	1097.3	75.7118	1097.3	74.2914	1097.3	65.8162	1097.3	61.1371	1097.3	58.3798	1097.3	75.0605	1097.3	65.517
1099.23	73.7507	1099.23	75.583	1099.23	74.2336	1099.23	65.7522	1099.23	61.0439	1099.23	58.2101	1099.23	74.9992	1099.23	65.4365
1101.15	73.578	1101.15	75.4387	1101.15	74.1522	1101.15	65.6683	1101.15	60.9181	1101.15	58.0215	1101.15	74.9121	1101.15	65.3247
1103.08	73.3828	1103.08	75.2666	1103.08	74.0391	1103.08	65.536	1103.08	60.732	1103.08	57.8011	1103.08	74.7844	1103.08	65.162
1105.01	73.1472	1105.01	75.0455	1105.01	73.9069	1105.01	65.3803	1105.01	60.5215	1105.01	57.5577	1105.01	74.6184	1105.01	64.9702
1106.94	72.8806	1106.94	74.8128	1106.94	73.7331	1106.94	65.2267	1106.94	60.3045	1106.94	57.2633	1106.94	74.4084	1106.94	64.733
1108.87	72.583	1108.87	74.5719	1108.87	73.5439	1108.87	65.0602	1108.87	60.0779	1108.87	56.9132	1108.87	74.176	1108.87	64.4726
1110.8	72.2461	1110.8	74.2849	1110.8	73.332	1110.8	64.8521	1110.8	59.8078	1110.8	56.5306	1110.8	73.8835	1110.8	64.1624
1112.72	71.9062	1112.72	73.9918	1112.72	73.1293	1112.72	64.6578	1112.72	59.5445	1112.72	56.135	1112.72	73.5851	1112.72	63.8302
1114.65	71.5827	1114.65	73.6872	1114.65	72.911	1114.65	64.4658	1114.65	59.2749	1114.65	55.7009	1114.65	73.2979	1114.65	63.5018
1116.58	71.2532	1116.58	73.3862	1116.58	72.6766	1116.58	64.2498	1116.58	58.9925	1116.58	55.2534	1116.58	72.9593	1116.58	63.1606
1118.51	70.8821	1118.51	73.0732	1118.51	72.4307	1118.51	64.0324	1118.51	58.7093	1118.51	54.7863	1118.51	72.5714	1118.51	62.7895
1120.44	70.5	1120.44	72.7272	1120.44	72.1705	1120.44	63.7967	1120.44	58.4065	1120.44	54.2697	1120.44	72.1805	1120.44	62.393
1122.37	70.1132	1122.37	72.3412	1122.37	71.8714	1122.37	63.514	1122.37	58.0729	1122.37	53.6904	1122.37	71.7453	1122.37	61.9326
1124.3	69.6829	1124.3	71.9115	1124.3	71.5295	1124.3	63.2052	1124.3	57.7052	1124.3	53.059	1124.3	71.214	1124.3	61.3947
1126.22	69.1979	1126.22	71.4846	1126.22	71.1754	1126.22	62.8562	1126.22	57.3182	1126.22	52.3664	1126.22	70.5969	1126.22	60.8122
1128.15	68.7008	1128.15	71.0419	1128.15	70.8038	1128.15	62.4671	1128.15	56.9227	1128.15	51.5966	1128.15	69.9047	1128.15	60.171
1130.08	68.2265	1130.08	70.5737	1130.08	70.4044	1130.08	62.0504	1130.08	56.5423	1130.08	50.8122	1130.08	69.1516	1130.08	59.5027
1132.01	67.8523	1132.01	70.1612	1132.01	70.0467	1132.01	61.6811	1132.01	56.2221	1132.01	50.1473	1132.01	68.4695	1132.01	58.9281
1133.94	67.6587	1133.94	69.8827	1133.94	69.8059	1133.94	61.4273	1133.94	55.9925	1133.94	49.7745	1133.94	68.0253	1133.94	58.5553
1135.87	67.6341	1135.87	69.7653	1135.87	69.7	1135.87	61.3332	1135.87	55.8672	1135.87	49.7431	1135.87	67.926	1135.87	58.4702
1137.8	67.6979	1137.8	69.7694	1137.8	69.6823	1137.8	61.325	1137.8	55.8263	1137.8	49.9323	1137.8	68.0843	1137.8	58.5986
1139.72	67.7364	1139.72	69.7559	1139.72	69.6575	1139.72	61.2742	1139.72	55.7723	1139.72	50.0624	1139.72	68.2315	1139.72	58.7205
1141.65	67.6906	1141.65	69.6465	1141.65	69.5559	1141.65	61.1344	1141.65	55.6604	1141.65	49.9924	1141.65	68.2161	1141.65	58.6911
1143.58	67.5276	1143.58	69.4593	1143.58	69.4051	1143.58	60.9295	1143.58	55.4852	1143.58	49.7489	1143.58	68.044	1143.58	58.4977
1145.51	67.3005	1145.51	69.232	1145.51	69.1826	1145.51	60.6364	1145.51	55.2609	1145.51	49.3597	1145.51	67.6935	1145.51	58.1583
1147.44	67.0723	1147.44	69.0045	1147.44	68.8936	1147.44	60.3221	1147.44	55.0307	1147.44	48.9098	1147.44	67.2543	1147.44	57.7686
1149.37	66.9416	1149.37	68.8209	1149.37	68.6569	1149.37	60.0377	1149.37	54.84	1149.37	48.564	1149.37	66.8931	1149.37	57.4706
1151.3	66.937	1151.3	68.7524	1151.3	68.5329	1151.3	59.8307	1151.3	54.7431	1151.3	48.4274	1151.3	66.7202	1151.3	57.3272
1153.22	66.9981	1153.22	68.7813	1153.22	68.4956	1153.22	59.7186	1153.22	54.7262	1153.22	48.436	1153.22	66.6965	1153.22	57.3262
1155.15	67.0605	1155.15	68.8223	1155.15	68.4755	1155.15	59.6362	1155.15	54.7274	1155.15	48.4572	1155.15	66.7345	1155.15	57.3552
1157.08	67.0367	1157.08	68.8354	1157.08	68.4454	1157.08	59.5508	1157.08	54.7097	1157.08	48.4174	1157.08	66.7386	1157.08	57.3191
1159.01	66.9252	1159.01	68.7947	1159.01	68.3862	1159.01	59.4291	1159.01	54.6516	1159.01	48.287	1159.01	66.6503	1159.01	57.2175
1160.94	66.738	1160.94	68.6969	1160.94	68.3072	1160.94	59.3087	1160.94	54.5587	1160.94	48.1109	1160.94	66.4767	1160.94	57.0588
1162.87	66.5824	1162.87	68.5456	1162.87	68.188	1162.87	59.1789	1162.87	54.4275	1162.87	47.8621	1162.87	66.2578	1162.87	56.848
1164.79	66.4613	1164.79	68.3846	1164.79	68.0603	1164.79	59.0609	1164.79	54.2841	1164.79	47.606	1164.79	66.0411	1164.79	56.6373
1166.72	66.3411	1166.72	68.2752	1166.72	67.9735	1166.72	59.0084	1166.72	54.1724	1166.72	47.4532	1166.72	65.9248	1166.72	56.5095
1168.65	66.2572	1168.65	68.163	1168.65	67.8876	1168.65	58.9432	1168.65	54.0663	1168.65	47.3409	1168.65	65.8454	1168.65	56.3955
1170.58	66.1221	1170.58	68.0158	1170.58	67.7801	1170.58	58.8482	1170.58	53.9414	1170.58	47.1671	1170.58	65.7049	1170.58	56.2296
1172.51	65.9291	1172.51	67.8377	1172.51	67.6495	1172.51	58.7326	1172.51	53.8045	1172.51	46.8908	1172.51	65.4798	1172.51	55.9798
1174.44	65.707	1174.44	67.6214	1174.44	67.4677	1174.44	58.5852	1174.44	53.64	1174.44	46.5531	1174.44	65.1886	1174.44	55.6898
1176.37	65.4632	1176.37	67.3994	1176.37	67.2741	1176.37	58.4199	1176.37	53.4464	1176.37	46.188	1176.37	64.8625	1176.37	55.3865
1178.29	65.165	1178.29	67.1589	1178.29	67.0901	1178.29	58.2399	1178.29	53.227	1178.29	45.8081	1178.29	64.505	1178.29	55.0437
1180.22	64.8528	1180.22	66.8844	1180.22	66.8847	1180.22	58.0441	1180.22	53.0292	1180.22	45.3952	1180.22	64.1037	1180.22	54.6658
1182.15	64.5333	1182.15	66.569	1182.15	66.6486	1182.15	57.8222	1182.15	52.8282	1182.15	44.9442	1182.15	63.6805	1182.15	54.2848
1184.08	64.1989	1184.08	66.2091	1184.08	66.394	1184.08	57.5902	1184.08	52.5852	1184.08	44.4948	1184.08	63.2517	1184.08	53.896
1186.01	63.8713	1186.01	65.8661	1186.01	66.1644	1186.01	57.3781	1186.01	52.3435	1186.01	44.0738	1186.01	62.8478	1186.01	53.5314
1187.93	63.529	1187.93	65.5373	1187.93	65.9338	1187.93	57.1644	1187.93	52.114	1187.93	43.6536	1187.93	62.4452	1187.93	53.1756
1189.86	63.153	1189.86	65.1699	1189.86	65.6762	1189.86	56.9287	1189.86	51.8733	1189.86	43.191	1189.86	62.0038	1189.86	52.7663
1191.79	62.7587	1191.79	64.7468	1191.79	65.3756	1191.79	56.6526	1191.79	51.5962	1191.79	42.6482	1191.79	61.4643	1191.79	52.2914
1193.72	62.3199	1193.72	64.2837	1193.72	65.0302	1193.72	56.3435	1193.72	51.2959	1193.72	42.0294	1193.72	60.8237	1193.72	51.7469
1195.65	61.8556	1195.65	63.8039	1195.65	64.6831	1195.65	56.0163	1195.65	51.0045	1195.65	41.3876	1195.65	60.1259	1195.65	51.1737
1197.58	61.4069	1197.58	63.3266	1197.58	64.3171	1197.58	55.6743	1197.58	50.7169	1197.58	40.7243	1197.58	59.3864	1197.58	50.5874
1199.51	60.9825	1199.51	62.8699	1199.51	63.9421	1199.51	55.3409	1199.51	50.4364	1199.51	40.0766	1199.51	58.6165	1199.51	49.9718
1201.43	60.5927	1201.43	62.4311	1201.43	63.6004	1201.43	55.0367	1201.43	50.1781	1201.43	39.4747	1201.43	57.871	1201.43	49.3946
1203.36	60.2661	1203.36	62.0291	1203.36	63.2876	1203.36	54.7631	1203.36	49.967	1203.36	38.9589	1203.36	57.1999	1203.36	48.898
1205.29	60.0282	1205.29	61.6966	1205.29	63.0135	1205.29	54.5532	1205.29	49.8073	1205.29	38.5774	1205.29	56.6514	1205.29	48.5109
1207.22	59.9027	1207.22	61.4686	1207.22	62.835	1207.22	54.4194	1207.22	49.714	1207.22	38.3745	1207.22	56.3122	1207.22	48.2822
1209.15	59.8814	1209.15	61.3242	1209.15	62.7518	1209.15	54.3801	1209.15	49.6779	1209.15	38.3753	1209.15	56.2098	1209.15	48.2362
1211.08	59.9368	1211.08	61.261	1211.08	62.7712	1211.08	54.4465	1211.08	49.7002	1211.08	38.5316	1211.08	56.3411	1211.08	48.3598
1213.01	59.9784	1213.01	61.209	1213.01	62.8236	1213.01	54.5337	1213.01	49.7199	1213.01	38.7152	1213.01	56.5745	1213.01	48.5283
1214.93	59.9294	1214.93	61.0843	1214.93	62.819	1214.93	54.5733	1214.93	49.6927	1214.93	38.7925	1214.93	56.7116	1214.93	48.6165
1216.86	59.7223	1216.86	60.846	1216.86	62.6991	1216.86	54.4865	1216.86	49.5686	1216.86	38.6415	1216.86	56.6029	1216.86	48.5198
1218.79	59.3729	1218.79	60.4975	1218.79	62.4767	1218.79	54.2787	1218.79	49.3522	1218.79	38.2815	1218.79	56.2615	1218.79	48.2239
1220.72	58.9332	1220.72	60.0336	1220.72	62.1618	1220.72	53.9876	1220.72	49.0741	1220.72	37.7707	1220.72	55.7304	1220.72	47.7686
1222.65	58.4504	1222.65	59.5022	1222.65	61.7741	1222.65	53.6338	1222.65	48.759	1222.65	37.1655	1222.65	55.0485	1222.65	47.2089
1224.58	57.9522	1224.58	58.9515	1224.58	61.3528	1224.58	53.2419	1224.58	48.435	1224.58	36.5336	1224.58	54.298	1224.58	46.6085
1226.51	57.484	1226.51	58.415	1226.51	60.94	1226.51	52.8443	1226.51	48.1245	1226.51	35.9526	1226.51	53.5483	1226.51	46.0373
1228.43	57.0553	1228.43	57.9146	1228.43	60.5264	1228.43	52.4815	1228.43	47.842	1228.43	35.4171	1228.43	52.8284	1228.43	45.5119
1230.36	56.7069	1230.36	57.4621	1230.36	60.1329	1230.36	52.1478	1230.36	47.5964	1230.36	34.9476	1230.36	52.1551	1230.36	45.0365
1232.29	56.4332	1232.29	57.0557	1232.29	59.7668	1232.29	51.8341	1232.29	47.3676	1232.29	34.5544	1232.29	51.5366	1232.29	44.5974
1234.22	56.29	1234.22	56.7415	1234.22	59.4614	1234.22	51.589	1234.22	47.1979	1234.22	34.2654	1234.22	51.0353	1234.22	44.2601
1236.15	56.2428	1236.15	56.5123	1236.15	59.2146	1236.15	51.3905	1236.15	47.0871	1236.15	34.0774	1236.15	50.6353	1236.15	44.0117
1238.08	56.291	1238.08	56.3912	1238.08	59.0419	1238.08	51.2577	1238.08	47.052	1238.08	34.0064	1238.08	50.3413	1238.08	43.8641
1240	56.4453	1240	56.3404	1240	58.9435	1240	51.1897	1240	47.0739	1240	34.0373	1240	50.1783	1240	43.8103
1241.93	56.7084	1241.93	56.3817	1241.93	58.9045	1241.93	51.1929	1241.93	47.1542	1241.93	34.2096	1241.93	50.1722	1241.93	43.8735
1243.86	57.0321	1243.86	56.5292	1243.86	58.9379	1243.86	51.2846	1243.86	47.3128	1243.86	34.4956	1243.86	50.3028	1243.86	44.0609
1245.79	57.4352	1245.79	56.7638	1245.79	59.0821	1245.79	51.4505	1245.79	47.5331	1245.79	34.8619	1245.79	50.5533	1245.79	44.345
1247.72	57.8797	1247.72	57.0489	1247.72	59.2749	1247.72	51.6563	1247.72	47.7801	1247.72	35.2928	1247.72	50.8927	1247.72	44.6933
1249.65	58.3581	1249.65	57.3676	1249.65	59.5035	1249.65	51.9223	1249.65	48.0623	1249.65	35.8062	1249.65	51.3279	1249.65	45.0992
1251.58	58.857	1251.58	57.7293	1251.58	59.7666	1251.58	52.2305	1251.58	48.368	1251.58	36.3828	1251.58	51.8404	1251.58	45.5489
1253.5	59.392	1253.5	58.1364	1253.5	60.0682	1253.5	52.5554	1253.5	48.6923	1253.5	36.9944	1253.5	52.3916	1253.5	46.0458
1255.43	59.928	1255.43	58.5862	1255.43	60.4033	1255.43	52.8955	1255.43	49.0363	1255.43	37.6143	1255.43	52.9728	1255.43	46.5774
1257.36	60.4691	1257.36	59.0568	1257.36	60.7605	1257.36	53.2515	1257.36	49.3946	1257.36	38.2517	1257.36	53.5954	1257.36	47.1297
1259.29	60.9831	1259.29	59.5256	1259.29	61.11	1259.29	53.6336	1259.29	49.7486	1259.29	38.8887	1259.29	54.2224	1259.29	47.662
1261.22	61.4819	1261.22	59.9995	1261.22	61.4636	1261.22	54.0177	1261.22	50.1014	1261.22	39.5326	1261.22	54.8623	1261.22	48.1825
1263.15	61.9574	1263.15	60.4417	1263.15	61.8168	1263.15	54.3661	1263.15	50.4229	1263.15	40.1402	1263.15	55.4771	1263.15	48.6902
1265.07	62.4155	1265.07	60.8549	1265.07	62.135	1265.07	54.6817	1265.07	50.7207	1265.07	40.6988	1265.07	56.0418	1265.07	49.1566
1267	62.8397	1267	61.2631	1267	62.4132	1267	54.9717	1267	50.9914	1267	41.2261	1267	56.5639	1267	49.5832
1268.93	63.2276	1268.93	61.6723	1268.93	62.7062	1268.93	55.2572	1268.93	51.2489	1268.93	41.7094	1268.93	57.0684	1268.93	50.0147
1270.86	63.5711	1270.86	62.0369	1270.86	62.9729	1270.86	55.5086	1270.86	51.4823	1270.86	42.1266	1270.86	57.5145	1270.86	50.3845
1272.79	63.8972	1272.79	62.3665	1272.79	63.1925	1272.79	55.7241	1272.79	51.6885	1272.79	42.486	1272.79	57.8945	1272.79	50.6756
1274.72	64.1818	1274.72	62.6826	1274.72	63.3895	1274.72	55.9241	1274.72	51.8794	1274.72	42.799	1274.72	58.2387	1274.72	50.9431
1276.64	64.4453	1276.64	62.9878	1276.64	63.5987	1276.64	56.1099	1276.64	52.0663	1276.64	43.1155	1276.64	58.564	1276.64	51.2171
1278.57	64.691	1278.57	63.2592	1278.57	63.7985	1278.57	56.2762	1278.57	52.2295	1278.57	43.4378	1278.57	58.885	1278.57	51.4741
1280.5	64.9418	1280.5	63.5219	1280.5	63.9905	1280.5	56.4764	1280.5	52.4035	1280.5	43.7787	1280.5	59.2299	1280.5	51.7559
1282.43	65.212	1282.43	63.803	1282.43	64.1873	1282.43	56.6938	1282.43	52.5874	1282.43	44.134	1282.43	59.614	1282.43	52.0593
1284.36	65.4759	1284.36	64.0799	1284.36	64.3893	1284.36	56.8894	1284.36	52.7557	1284.36	44.4774	1284.36	60.0063	1284.36	52.3558
1286.29	65.6758	1286.29	64.3112	1286.29	64.5662	1286.29	57.0469	1286.29	52.8768	1286.29	44.7619	1286.29	60.3395	1286.29	52.6127
1288.22	65.7973	1288.22	64.4722	1288.22	64.697	1288.22	57.1686	1288.22	52.9639	1288.22	44.9541	1288.22	60.5775	1288.22	52.7814
1290.14	65.8883	1290.14	64.57	1290.14	64.7918	1290.14	57.2518	1290.14	53.0125	1290.14	45.0713	1290.14	60.7426	1290.14	52.8828
1292.07	65.9497	1292.07	64.6519	1292.07	64.8857	1292.07	57.3434	1292.07	53.0349	1292.07	45.1906	1292.07	60.9016	1292.07	53.0001
1294	65.9692	1294	64.7226	1294	64.9746	1294	57.4473	1294	53.0485	1294	45.3163	1294	61.0706	1294	53.1206
1295.93	65.9408	1295.93	64.7649	1295.93	65.0636	1295.93	57.5497	1295.93	53.054	1295.93	45.4215	1295.93	61.2468	1295.93	53.2057
1297.86	65.8622	1297.86	64.7579	1297.86	65.1319	1297.86	57.6095	1297.86	53.0204	1297.86	45.4602	1297.86	61.4006	1297.86	53.259
1299.79	65.734	1299.79	64.692	1299.79	65.1528	1299.79	57.6292	1299.79	52.9299	1299.79	45.3811	1299.79	61.4445	1299.79	53.2338
1301.71	65.5231	1301.71	64.545	1301.71	65.0998	1301.71	57.5803	1301.71	52.7611	1301.71	45.1261	1301.71	61.3207	1301.71	53.0568
1303.64	65.1999	1303.64	64.3173	1303.64	64.939	1303.64	57.4279	1303.64	52.5038	1303.64	44.6994	1303.64	61.0181	1303.64	52.7286
1305.57	64.7832	1305.57	64.004	1305.57	64.6717	1305.57	57.1748	1305.57	52.1967	1305.57	44.1101	1305.57	60.5342	1305.57	52.2558
1307.5	64.2994	1307.5	63.6003	1307.5	64.3278	1307.5	56.8285	1307.5	51.8356	1307.5	43.3579	1307.5	59.8644	1307.5	51.6282
1309.43	63.7702	1309.43	63.1482	1309.43	63.9117	1309.43	56.4038	1309.43	51.4282	1309.43	42.5121	1309.43	59.0253	1309.43	50.8929
1311.36	63.2728	1311.36	62.6921	1311.36	63.4711	1311.36	55.9515	1311.36	51.0597	1311.36	41.6765	1311.36	58.1188	1311.36	50.1497
1313.29	62.8363	1313.29	62.2636	1313.29	63.055	1313.29	55.5318	1313.29	50.7541	1313.29	40.9457	1313.29	57.2598	1313.29	49.4894
1315.21	62.5418	1315.21	61.9312	1315.21	62.7105	1315.21	55.2139	1315.21	50.5446	1315.21	40.4188	1315.21	56.5507	1315.21	48.9997
1317.14	62.4276	1317.14	61.7355	1317.14	62.4711	1317.14	55.0026	1317.14	50.4562	1317.14	40.1338	1317.14	56.0706	1317.14	48.6913
1319.07	62.4628	1319.07	61.676	1319.07	62.3692	1319.07	54.91	1319.07	50.4838	1319.07	40.092	1319.07	55.8438	1319.07	48.5947
1321	62.59	1321	61.7319	1321	62.3736	1321	54.9394	1321	50.6093	1321	40.2327	1321	55.8077	1321	48.6703
1322.93	62.7945	1322.93	61.8887	1322.93	62.4574	1322.93	55.0409	1322.93	50.8018	1322.93	40.4809	1322.93	55.8895	1322.93	48.8309
1324.86	63.0544	1324.86	62.098	1324.86	62.5633	1324.86	55.1658	1324.86	51.0136	1324.86	40.7696	1324.86	56.0275	1324.86	49.0267
1326.79	63.3574	1326.79	62.3475	1326.79	62.7009	1326.79	55.3299	1326.79	51.2702	1326.79	41.1057	1326.79	56.2054	1326.79	49.2754
1328.71	63.7009	1328.71	62.6539	1328.71	62.8978	1328.71	55.5554	1328.71	51.5842	1328.71	41.5277	1328.71	56.466	1328.71	49.6073
1330.64	64.1454	1330.64	63.0399	1330.64	63.1602	1330.64	55.8518	1330.64	51.9795	1330.64	42.1029	1330.64	56.8565	1330.64	50.053
1332.57	64.7242	1332.57	63.5599	1332.57	63.55	1332.57	56.275	1332.57	52.4938	1332.57	42.9038	1332.57	57.4697	1332.57	50.6899
1334.5	65.4656	1334.5	64.2224	1334.5	64.0982	1334.5	56.8737	1334.5	53.1234	1334.5	44.0046	1334.5	58.3804	1334.5	51.5753
1336.43	66.3935	1336.43	65.0292	1336.43	64.7921	1336.43	57.6397	1336.43	53.8767	1336.43	45.4302	1336.43	59.6305	1336.43	52.7348
1338.36	67.4899	1338.36	66.0185	1338.36	65.633	1338.36	58.5755	1338.36	54.7401	1338.36	47.1313	1338.36	61.2129	1338.36	54.1601
1340.28	68.6409	1340.28	67.0942	1340.28	66.5642	1340.28	59.5786	1340.28	55.645	1340.28	48.9333	1340.28	62.9398	1340.28	55.6714
1342.21	69.6578	1342.21	68.0905	1342.21	67.4524	1342.21	60.4996	1342.21	56.4607	1342.21	50.5498	1342.21	64.5265	1342.21	57.0256
1344.14	70.4527	1344.14	68.9354	1344.14	68.1794	1344.14	61.2335	1344.14	57.0763	1344.14	51.779	1344.14	65.809	1344.14	58.0883
1346.07	70.9947	1346.07	69.5964	1346.07	68.7197	1346.07	61.7449	1346.07	57.4969	1346.07	52.6013	1346.07	66.7255	1346.07	58.8134
1348	71.3139	1348	70.067	1348	69.0836	1348	62.0495	1348	57.7358	1348	53.0446	1348	67.2941	1348	59.2103
1349.93	71.4515	1349.93	70.3695	1349.93	69.2725	1349.93	62.1701	1349.93	57.8152	1349.93	53.1607	1349.93	67.5606	1349.93	59.3381
1351.86	71.5026	1351.86	70.5383	1351.86	69.3423	1351.86	62.1592	1351.86	57.7863	1351.86	53.0721	1351.86	67.6393	1351.86	59.3056
1353.78	71.4736	1353.78	70.6261	1353.78	69.3441	1353.78	62.0802	1353.78	57.6941	1353.78	52.8695	1353.78	67.6127	1353.78	59.1791
1355.71	71.4058	1355.71	70.6774	1355.71	69.2832	1355.71	61.9415	1355.71	57.548	1355.71	52.5983	1355.71	67.4914	1355.71	58.9804
1357.64	71.2954	1357.64	70.6534	1357.64	69.176	1357.64	61.7516	1357.64	57.3595	1357.64	52.2481	1357.64	67.2889	1357.64	58.717
1359.57	71.1439	1359.57	70.563	1359.57	69.0442	1359.57	61.5341	1359.57	57.1403	1359.57	51.8293	1359.57	67.0284	1359.57	58.4103
1361.5	70.9015	1361.5	70.4049	1361.5	68.851	1361.5	61.2668	1361.5	56.876	1361.5	51.3201	1361.5	66.6867	1361.5	58.0354
1363.43	70.6056	1363.43	70.172	1363.43	68.6244	1363.43	60.9813	1363.43	56.5794	1363.43	50.7559	1363.43	66.2899	1363.43	57.6126
1365.35	70.2708	1365.35	69.8647	1365.35	68.373	1365.35	60.6789	1365.35	56.2512	1365.35	50.1521	1365.35	65.8533	1365.35	57.1574
1367.28	69.877	1367.28	69.5	1367.28	68.0948	1367.28	60.3418	1367.28	55.8924	1367.28	49.4905	1367.28	65.3718	1367.28	56.6589
1369.21	69.3952	1369.21	69.0714	1369.21	67.79	1369.21	59.9866	1369.21	55.5189	1369.21	48.7736	1369.21	64.8259	1369.21	56.1174
1371.14	68.8724	1371.14	68.5924	1371.14	67.4673	1371.14	59.6319	1371.14	55.1294	1371.14	48.0273	1371.14	64.2419	1371.14	55.5519
1373.07	68.3016	1373.07	68.0439	1373.07	67.1136	1373.07	59.2725	1373.07	54.7118	1373.07	47.257	1373.07	63.6201	1373.07	54.9543
1375	67.7061	1375	67.4521	1375	66.744	1375	58.929	1375	54.2964	1375	46.4769	1375	62.9574	1375	54.3376
1376.92	67.1319	1376.92	66.9188	1376.92	66.3802	1376.92	58.5861	1376.92	53.8873	1376.92	45.6922	1376.92	62.2689	1376.92	53.7037
1378.85	66.5734	1378.85	66.4342	1378.85	65.9976	1378.85	58.2222	1378.85	53.4733	1378.85	44.8983	1378.85	61.5618	1378.85	53.0483
1380.78	65.9928	1380.78	65.9414	1380.78	65.6035	1380.78	57.8446	1380.78	53.0593	1380.78	44.1172	1380.78	60.8219	1380.78	52.3802
1382.71	65.3963	1382.71	65.4268	1382.71	65.1831	1382.71	57.4495	1382.71	52.6493	1382.71	43.3484	1382.71	60.0732	1382.71	51.7209
1384.64	64.8069	1384.64	64.8763	1384.64	64.7497	1384.64	57.0313	1384.64	52.2533	1384.64	42.5913	1384.64	59.3089	1384.64	51.0606
1386.57	64.2097	1386.57	64.3019	1386.57	64.3078	1386.57	56.598	1386.57	51.8519	1386.57	41.8563	1386.57	58.5345	1386.57	50.4037
1388.5	63.6291	1388.5	63.7289	1388.5	63.8553	1388.5	56.1451	1388.5	51.455	1388.5	41.1438	1388.5	57.7589	1388.5	49.7663
1390.42	63.1164	1390.42	63.197	1390.42	63.4365	1390.42	55.7047	1390.42	51.1031	1390.42	40.4652	1390.42	57.0132	1390.42	49.16
1392.35	62.6535	1392.35	62.6718	1392.35	63.0355	1392.35	55.2801	1392.35	50.7988	1392.35	39.8439	1392.35	56.3068	1392.35	48.6023
1394.28	62.2231	1394.28	62.1954	1394.28	62.6353	1394.28	54.8665	1394.28	50.5132	1394.28	39.3116	1394.28	55.6637	1394.28	48.1288
1396.21	61.9131	1396.21	61.8303	1396.21	62.2985	1396.21	54.5224	1396.21	50.2662	1396.21	38.927	1396.21	55.1371	1396.21	47.7657
1398.14	61.6869	1398.14	61.5149	1398.14	61.9971	1398.14	54.2203	1398.14	50.0589	1398.14	38.5942	1398.14	54.671	1398.14	47.4372
1400.07	61.5271	1400.07	61.2268	1400.07	61.695	1400.07	53.9262	1400.07	49.9219	1400.07	38.3265	1400.07	54.2686	1400.07	47.1607
1401.99	61.4211	1401.99	60.9803	1401.99	61.4301	1401.99	53.6458	1401.99	49.8073	1401.99	38.1081	1401.99	53.9278	1401.99	46.9228
1403.92	61.3832	1403.92	60.818	1403.92	61.2373	1403.92	53.4481	1403.92	49.7454	1403.92	37.9845	1403.92	53.6549	1403.92	46.7737
1405.85	61.4169	1405.85	60.7192	1405.85	61.1101	1405.85	53.3402	1405.85	49.7485	1405.85	37.9682	1405.85	53.4691	1405.85	46.7246
1407.78	61.54	1407.78	60.6878	1407.78	61.0666	1407.78	53.3206	1407.78	49.8225	1407.78	38.0827	1407.78	53.4147	1407.78	46.7732
1409.71	61.7035	1409.71	60.7188	1409.71	61.0971	1409.71	53.375	1409.71	49.9337	1409.71	38.3047	1409.71	53.4819	1409.71	46.9043
1411.64	61.933	1411.64	60.8241	1411.64	61.1984	1411.64	53.5407	1411.64	50.1062	1411.64	38.6424	1411.64	53.6725	1411.64	47.1441
1413.57	62.1675	1413.57	60.9855	1413.57	61.3638	1413.57	53.7833	1413.57	50.3191	1413.57	39.0468	1413.57	53.9295	1413.57	47.4284
1415.49	62.4177	1415.49	61.174	1415.49	61.5499	1415.49	54.0459	1415.49	50.5447	1415.49	39.4978	1415.49	54.2478	1415.49	47.754
1417.42	62.6541	1417.42	61.3709	1417.42	61.7234	1417.42	54.3049	1417.42	50.771	1417.42	39.9177	1417.42	54.5814	1417.42	48.0894
1419.35	62.961	1419.35	61.5938	1419.35	61.9084	1419.35	54.5863	1419.35	51.0325	1419.35	40.3772	1419.35	54.9461	1419.35	48.4564
1421.28	63.2437	1421.28	61.8004	1421.28	62.09	1421.28	54.8235	1421.28	51.2591	1421.28	40.8048	1421.28	55.2849	1421.28	48.7751
1423.21	63.481	1423.21	62.0089	1423.21	62.2803	1423.21	55.0469	1423.21	51.4724	1423.21	41.1782	1423.21	55.6102	1423.21	49.0766
1425.14	63.7263	1425.14	62.2041	1425.14	62.4603	1425.14	55.2653	1425.14	51.6965	1425.14	41.5527	1425.14	55.9191	1425.14	49.3764
1427.07	63.9564	1427.07	62.4011	1427.07	62.6441	1427.07	55.4799	1427.07	51.9196	1427.07	41.9184	1427.07	56.2219	1427.07	49.6577
1428.99	64.1778	1428.99	62.5876	1428.99	62.8182	1428.99	55.6965	1428.99	52.1302	1428.99	42.2721	1428.99	56.5062	1428.99	49.9456
1430.92	64.4609	1430.92	62.7989	1430.92	63.0099	1430.92	55.9316	1430.92	52.3618	1430.92	42.6773	1430.92	56.8199	1430.92	50.2684
1432.85	64.7587	1432.85	63.0336	1432.85	63.2058	1432.85	56.1798	1432.85	52.6068	1432.85	43.1083	1432.85	57.1963	1432.85	50.6055
1434.78	65.0389	1434.78	63.2946	1434.78	63.4271	1434.78	56.4546	1434.78	52.8748	1434.78	43.5719	1434.78	57.6432	1434.78	50.9811
1436.71	65.3556	1436.71	63.5606	1436.71	63.6586	1436.71	56.7494	1436.71	53.1394	1436.71	44.0559	1436.71	58.0794	1436.71	51.3812
1438.64	65.6578	1438.64	63.7987	1438.64	63.8914	1438.64	57.0108	1438.64	53.3522	1438.64	44.4566	1438.64	58.458	1438.64	51.7123
1440.57	65.821	1440.57	63.9675	1440.57	64.0708	1440.57	57.2019	1440.57	53.5099	1440.57	44.7005	1440.57	58.7263	1440.57	51.9241
1442.49	65.9214	1442.49	64.063	1442.49	64.1974	1442.49	57.3392	1442.49	53.6354	1442.49	44.8439	1442.49	58.89	1442.49	52.053
1444.42	65.9373	1444.42	64.0706	1444.42	64.2429	1444.42	57.3993	1444.42	53.686	1444.42	44.8354	1444.42	58.9212	1444.42	52.0678
1446.35	65.8901	1446.35	64.0015	1446.35	64.2171	1446.35	57.393	1446.35	53.6968	1446.35	44.7264	1446.35	58.837	1446.35	51.9956
1448.28	65.7958	1448.28	63.863	1448.28	64.1244	1448.28	57.3075	1448.28	53.6789	1448.28	44.5274	1448.28	58.6362	1448.28	51.849
1450.21	65.724	1450.21	63.6921	1450.21	64.0133	1450.21	57.1847	1450.21	53.6212	1450.21	44.3113	1450.21	58.4069	1450.21	51.6833
1452.13	65.6452	1452.13	63.5202	1452.13	63.893	1452.13	57.0614	1452.13	53.5688	1452.13	44.1343	1452.13	58.2013	1452.13	51.5475
1454.06	65.6332	1454.06	63.3809	1454.06	63.7816	1454.06	56.9683	1454.06	53.5707	1454.06	44.0307	1454.06	58.0624	1454.06	51.4784
1455.99	65.6899	1455.99	63.2666	1455.99	63.6444	1455.99	56.9148	1455.99	53.6318	1455.99	44.0427	1455.99	58.0107	1455.99	51.5054
1457.92	65.8691	1457.92	63.1203	1457.92	63.4923	1457.92	56.8747	1457.92	53.7054	1457.92	44.1998	1457.92	58.0525	1457.92	51.6682
1459.85	66.0824	1459.85	62.854	1459.85	63.3092	1459.85	56.7657	1459.85	53.7439	1459.85	44.3733	1459.85	58.1707	1459.85	51.8671
1461.78	66.3773	1461.78	62.8196	1461.78	63.3176	1461.78	56.7853	1461.78	53.9172	1461.78	44.6951	1461.78	58.4381	1461.78	52.1734
1463.71	66.7237	1463.71	63.2774	1463.71	63.7678	1463.71	57.1883	1463.71	54.2902	1463.71	45.2565	1463.71	58.8924	1463.71	52.6171
1465.63	67.1976	1465.63	63.68	1465.63	64.2425	1465.63	57.7776	1465.63	54.6799	1465.63	45.9468	1465.63	59.4565	1465.63	53.147
1467.56	67.6276	1467.56	63.8323	1467.56	64.3923	1467.56	58.1425	1467.56	54.9551	1467.56	46.5189	1467.56	59.9626	1467.56	53.6181
1469.49	68.0443	1469.49	63.9054	1469.49	64.3209	1469.49	58.3139	1469.49	55.1691	1469.49	47.004	1469.49	60.4212	1469.49	54.0841
1471.42	68.4421	1471.42	64.1758	1471.42	64.3153	1471.42	58.4895	1471.42	55.4456	1471.42	47.4811	1471.42	60.8698	1471.42	54.5547
1473.35	68.8993	1473.35	65.5417	1473.35	65.2527	1473.35	59.27	1473.35	56.1167	1473.35	48.2391	1473.35	61.4955	1473.35	55.1236
1475.28	69.2515	1475.28	67.3306	1475.28	66.6587	1475.28	60.292	1475.28	56.9006	1475.28	49.0208	1475.28	62.1085	1475.28	55.6282
1477.2	69.5648	1477.2	68.2471	1477.2	67.3924	1477.2	60.8344	1477.2	57.382	1477.2	49.531	1477.2	62.5521	1477.2	56.0219
1479.13	69.8342	1479.13	68.4959	1479.13	67.5972	1479.13	61.0342	1479.13	57.5987	1479.13	49.8438	1479.13	62.8718	1479.13	56.3105
1481.06	70.1116	1481.06	68.6085	1481.06	67.6982	1481.06	61.1786	1481.06	57.7616	1481.06	50.1298	1481.06	63.1523	1481.06	56.5688
1482.99	70.3536	1482.99	68.6882	1482.99	67.7993	1482.99	61.3094	1482.99	57.9191	1482.99	50.383	1482.99	63.4023	1482.99	56.8008
1484.92	70.5823	1484.92	68.7941	1484.92	67.9093	1484.92	61.4439	1484.92	58.0832	1484.92	50.6318	1484.92	63.6553	1484.92	57.0373
1486.85	70.7729	1486.85	68.9122	1486.85	67.9947	1486.85	61.5682	1486.85	58.2354	1486.85	50.8706	1486.85	63.8862	1486.85	57.2667
1488.78	70.9616	1488.78	69.0196	1488.78	68.0982	1488.78	61.7081	1488.78	58.3916	1488.78	51.1153	1488.78	64.1088	1488.78	57.4963
1490.7	71.1715	1490.7	69.1206	1490.7	68.2218	1490.7	61.8564	1490.7	58.5568	1490.7	51.3532	1490.7	64.3401	1490.7	57.7181
1492.63	71.4243	1492.63	69.2537	1492.63	68.3607	1492.63	62.0022	1492.63	58.7381	1492.63	51.615	1492.63	64.5936	1492.63	57.9476
1494.56	71.6421	1494.56	69.4323	1494.56	68.5145	1494.56	62.16	1494.56	58.9262	1494.56	51.8794	1494.56	64.8541	1494.56	58.1925
1496.49	71.8771	1496.49	69.6324	1496.49	68.6753	1496.49	62.3462	1496.49	59.1281	1496.49	52.1944	1496.49	65.1274	1496.49	58.4666
1498.42	72.0489	1498.42	69.7979	1498.42	68.8321	1498.42	62.5266	1498.42	59.2966	1498.42	52.4805	1498.42	65.3911	1498.42	58.7022
1500.35	72.2519	1500.35	69.9792	1500.35	69.0182	1500.35	62.7226	1500.35	59.4722	1500.35	52.7805	1500.35	65.6801	1500.35	58.9553
1502.28	72.4425	1502.28	70.1706	1502.28	69.1986	1502.28	62.9014	1502.28	59.6369	1502.28	53.0745	1502.28	65.9605	1502.28	59.1987
1504.2	72.6547	1504.2	70.3836	1504.2	69.3675	1504.2	63.0836	1504.2	59.8213	1504.2	53.3761	1504.2	66.2585	1504.2	59.4351
1506.13	72.8222	1506.13	70.5905	1506.13	69.4938	1506.13	63.2769	1506.13	59.9806	1506.13	53.6686	1506.13	66.5241	1506.13	59.6866
1508.06	72.9509	1508.06	70.7259	1508.06	69.6274	1508.06	63.4273	1508.06	60.0868	1508.06	53.9195	1508.06	66.7427	1508.06	59.9037
1509.99	72.984	1509.99	70.8405	1509.99	69.7697	1509.99	63.5301	1509.99	60.1696	1509.99	54.0907	1509.99	66.9336	1509.99	60.0316
1511.92	73.0185	1511.92	70.9207	1511.92	69.865	1511.92	63.6239	1511.92	60.231	1511.92	54.2202	1511.92	67.0957	1511.92	60.1204
1513.85	72.9917	1513.85	70.965	1513.85	69.9155	1513.85	63.6812	1513.85	60.2252	1513.85	54.2799	1513.85	67.1856	1513.85	60.1539
1515.78	72.9263	1515.78	70.9731	1515.78	69.9411	1515.78	63.6969	1515.78	60.1733	1515.78	54.2681	1515.78	67.2246	1515.78	60.1404
1517.7	72.7963	1517.7	70.9134	1517.7	69.9228	1517.7	63.6722	1517.7	60.0799	1517.7	54.1954	1517.7	67.2153	1517.7	60.0769
1519.63	72.6844	1519.63	70.8479	1519.63	69.8826	1519.63	63.6367	1519.63	59.9895	1519.63	54.1257	1519.63	67.2028	1519.63	59.9955
1521.56	72.4571	1521.56	70.7061	1521.56	69.7834	1521.56	63.5581	1521.56	59.8228	1521.56	53.9725	1521.56	67.1142	1521.56	59.8619
1523.49	72.2203	1523.49	70.5298	1523.49	69.6979	1523.49	63.4164	1523.49	59.61	1523.49	53.7657	1523.49	66.9797	1523.49	59.6605
1525.42	71.9842	1525.42	70.3428	1525.42	69.5844	1525.42	63.2534	1525.42	59.3757	1525.42	53.5109	1525.42	66.7822	1525.42	59.413
1527.35	71.7057	1527.35	70.1267	1527.35	69.4209	1527.35	63.0765	1527.35	59.1226	1527.35	53.2273	1527.35	66.5458	1527.35	59.1482
1529.27	71.4198	1529.27	69.8958	1529.27	69.2371	1529.27	62.8719	1529.27	58.8662	1529.27	52.9026	1529.27	66.3006	1529.27	58.8597
1531.2	71.1595	1531.2	69.6715	1531.2	69.0566	1531.2	62.6559	1531.2	58.6152	1531.2	52.5749	1531.2	66.0422	1531.2	58.567
1533.13	70.8348	1533.13	69.4202	1533.13	68.8436	1533.13	62.4233	1533.13	58.335	1533.13	52.2054	1533.13	65.7269	1533.13	58.2469
1535.06	70.5615	1535.06	69.1454	1535.06	68.613	1535.06	62.1779	1535.06	58.0641	1535.06	51.8627	1535.06	65.4207	1535.06	57.9261
1536.99	70.3813	1536.99	68.9667	1536.99	68.4352	1536.99	61.9741	1536.99	57.8399	1536.99	51.6024	1536.99	65.1867	1536.99	57.6597
1538.92	70.2374	1538.92	68.8285	1538.92	68.2479	1538.92	61.8137	1538.92	57.6684	1538.92	51.4412	1538.92	64.9933	1538.92	57.4926
1540.85	70.0297	1540.85	68.6562	1540.85	68.0605	1540.85	61.6467	1540.85	57.4843	1540.85	51.2975	1540.85	64.8022	1540.85	57.3636
1542.77	69.9636	1542.77	68.5382	1542.77	67.9726	1542.77	61.5399	1542.77	57.3833	1542.77	51.2543	1542.77	64.7262	1542.77	57.2836
1544.7	69.9662	1544.7	68.4615	1544.7	67.901	1544.7	61.4659	1544.7	57.3086	1544.7	51.2692	1544.7	64.7009	1544.7	57.242
1546.63	70.0381	1546.63	68.45	1546.63	67.8623	1546.63	61.4309	1546.63	57.2905	1546.63	51.3744	1546.63	64.7198	1546.63	57.2703
1548.56	70.0677	1548.56	68.4613	1548.56	67.8566	1548.56	61.4205	1548.56	57.2853	1548.56	51.4787	1548.56	64.7613	1548.56	57.3199
1550.49	70.137	1550.49	68.4752	1550.49	67.8466	1550.49	61.4058	1550.49	57.3036	1550.49	51.5925	1550.49	64.8318	1550.49	57.3918
1552.42	70.2293	1552.42	68.5128	1552.42	67.8461	1552.42	61.3979	1552.42	57.3293	1552.42	51.7036	1552.42	64.9061	1552.42	57.4464
1554.34	70.3324	1554.34	68.5686	1554.34	67.8483	1554.34	61.4205	1554.34	57.3618	1554.34	51.8259	1554.34	64.9757	1554.34	57.5147
1556.27	70.3832	1556.27	68.6297	1556.27	67.8515	1556.27	61.4112	1556.27	57.36	1556.27	51.8947	1556.27	65.0104	1556.27	57.5453
1558.2	70.4421	1558.2	68.7022	1558.2	67.8198	1558.2	61.3981	1558.2	57.3786	1558.2	51.9531	1558.2	65.0245	1558.2	57.5785
1560.13	70.5513	1560.13	68.65	1560.13	67.737	1560.13	61.3208	1560.13	57.386	1560.13	51.9403	1560.13	64.965	1560.13	57.561
1562.06	70.6212	1562.06	68.6668	1562.06	67.7341	1562.06	61.2497	1562.06	57.4021	1562.06	51.9151	1562.06	64.909	1562.06	57.5155
1563.99	70.6591	1563.99	68.7226	1563.99	67.744	1563.99	61.2021	1563.99	57.4172	1563.99	51.8779	1563.99	64.8581	1563.99	57.4841
1565.91	70.769	1565.91	68.7876	1565.91	67.7506	1565.91	61.1787	1565.91	57.4866	1565.91	51.8819	1565.91	64.8253	1565.91	57.4846
1567.84	70.8697	1567.84	68.8754	1567.84	67.7452	1567.84	61.1651	1567.84	57.5889	1567.84	51.911	1567.84	64.7968	1567.84	57.4937
1569.77	71.0313	1569.77	68.9838	1569.77	67.7693	1569.77	61.1863	1569.77	57.746	1569.77	52.0006	1569.77	64.792	1569.77	57.5736
1571.7	71.2196	1571.7	69.1008	1571.7	67.8385	1571.7	61.2346	1571.7	57.9145	1571.7	52.1246	1571.7	64.825	1571.7	57.6677
1573.63	71.4472	1573.63	69.2922	1573.63	67.9671	1573.63	61.3437	1573.63	58.1236	1573.63	52.3136	1573.63	64.9528	1573.63	57.8136
1575.56	71.7553	1575.56	69.5286	1575.56	68.1161	1575.56	61.5142	1575.56	58.4008	1575.56	52.5971	1575.56	65.1385	1575.56	58.0628
1577.49	72.0757	1577.49	69.8005	1577.49	68.2939	1577.49	61.725	1577.49	58.7192	1577.49	52.9589	1577.49	65.3732	1577.49	58.3798
1579.41	72.3102	1579.41	70.0899	1579.41	68.5086	1579.41	61.9292	1579.41	59.0025	1579.41	53.2893	1579.41	65.6303	1579.41	58.6731
1581.34	72.6393	1581.34	70.4224	1581.34	68.7562	1581.34	62.1788	1581.34	59.3329	1581.34	53.6877	1581.34	65.9457	1581.34	59.0152
1583.27	72.9671	1583.27	70.7482	1583.27	68.9931	1583.27	62.4335	1583.27	59.6574	1583.27	54.0954	1583.27	66.2654	1583.27	59.3546
1585.2	73.3276	1585.2	71.0821	1585.2	69.2287	1585.2	62.6907	1585.2	59.968	1585.2	54.5198	1585.2	66.6079	1585.2	59.7143
1587.13	73.6449	1587.13	71.3831	1587.13	69.4412	1587.13	62.9041	1587.13	60.2262	1587.13	54.8925	1587.13	66.9214	1587.13	60.0266
1589.06	73.9454	1589.06	71.6679	1589.06	69.6289	1589.06	63.087	1589.06	60.4495	1589.06	55.1953	1589.06	67.2057	1589.06	60.293
1590.98	74.134	1590.98	71.8719	1590.98	69.7545	1590.98	63.1938	1590.98	60.5846	1590.98	55.3614	1590.98	67.4027	1590.98	60.4509
1592.91	74.2541	1592.91	71.9962	1592.91	69.8241	1592.91	63.2296	1592.91	60.6309	1592.91	55.4212	1592.91	67.5007	1592.91	60.5284
1594.84	74.252	1594.84	71.9998	1594.84	69.7892	1594.84	63.1643	1594.84	60.5604	1594.84	55.3087	1594.84	67.4517	1594.84	60.459
1596.77	74.178	1596.77	71.9116	1596.77	69.6948	1596.77	63.0385	1596.77	60.443	1596.77	55.0866	1596.77	67.3007	1596.77	60.2897
1598.7	73.9965	1598.7	71.735	1598.7	69.5435	1598.7	62.8331	1598.7	60.2423	1598.7	54.7418	1598.7	67.056	1598.7	60.0259
1600.63	73.7823	1600.63	71.5081	1600.63	69.3791	1600.63	62.6142	1600.63	60.0332	1600.63	54.3659	1600.63	66.7719	1600.63	59.7427
1602.56	73.5111	1602.56	71.2328	1602.56	69.197	1602.56	62.3902	1602.56	59.8132	1602.56	53.948	1602.56	66.4505	1602.56	59.422
1604.48	73.2482	1604.48	70.9717	1604.48	69.0278	1604.48	62.1776	1604.48	59.6475	1604.48	53.5745	1604.48	66.1594	1604.48	59.1507
1606.41	72.9573	1606.41	70.7009	1606.41	68.8593	1606.41	61.9872	1606.41	59.4939	1606.41	53.2172	1606.41	65.8652	1606.41	58.9019
1608.34	72.6914	1608.34	70.4129	1608.34	68.7111	1608.34	61.8255	1608.34	59.3595	1608.34	52.9066	1608.34	65.5717	1608.34	58.6608
1610.27	72.4194	1610.27	70.1161	1610.27	68.5752	1610.27	61.6598	1610.27	59.2299	1610.27	52.6138	1610.27	65.2963	1610.27	58.425
1612.2	72.1846	1612.2	69.8653	1612.2	68.4618	1612.2	61.5364	1612.2	59.1454	1612.2	52.3708	1612.2	65.0817	1612.2	58.2467
1614.13	71.9391	1614.13	69.6311	1614.13	68.3396	1614.13	61.437	1614.13	59.0554	1614.13	52.1235	1614.13	64.8655	1614.13	58.0692
1616.06	71.737	1616.06	69.3988	1616.06	68.2114	1616.06	61.3556	1616.06	59.0076	1616.06	51.9139	1616.06	64.6577	1616.06	57.9321
1617.98	71.4452	1617.98	69.1085	1617.98	68.0823	1617.98	61.249	1617.98	58.9385	1617.98	51.6807	1617.98	64.3996	1617.98	57.7602
1619.91	71.2017	1619.91	68.8689	1619.91	68.0074	1619.91	61.1479	1619.91	58.8707	1619.91	51.4919	1619.91	64.1908	1619.91	57.6099
1621.84	70.9751	1621.84	68.6762	1621.84	67.9193	1621.84	61.0697	1621.84	58.8319	1621.84	51.3391	1621.84	64.0032	1621.84	57.4951
1623.77	70.8145	1623.77	68.5093	1623.77	67.8476	1623.77	61.0636	1623.77	58.868	1623.77	51.2646	1623.77	63.8775	1623.77	57.4476
1625.7	70.6916	1625.7	68.3555	1625.7	67.8184	1625.7	61.062	1625.7	58.9209	1625.7	51.2368	1625.7	63.79	1625.7	57.4315
1627.63	70.636	1627.63	68.2704	1627.63	67.8383	1627.63	61.1114	1627.63	59.0273	1627.63	51.3295	1627.63	63.784	1627.63	57.5162
1629.55	70.6235	1629.55	68.2106	1629.55	67.8787	1629.55	61.1934	1629.55	59.1812	1629.55	51.4879	1629.55	63.8258	1629.55	57.6347
1631.48	70.6925	1631.48	68.229	1631.48	67.9773	1631.48	61.358	1631.48	59.4024	1631.48	51.7582	1631.48	63.9544	1631.48	57.8508
1633.41	70.7917	1633.41	68.3274	1633.41	68.1105	1633.41	61.5795	1633.41	59.6508	1633.41	52.1137	1633.41	64.1711	1633.41	58.1454
1635.34	71.0153	1635.34	68.5093	1635.34	68.2926	1635.34	61.8826	1635.34	60.0051	1635.34	52.6244	1635.34	64.4956	1635.34	58.5774
1637.27	71.2855	1637.27	68.674	1637.27	68.5068	1637.27	62.1864	1637.27	60.3655	1637.27	53.1662	1637.27	64.8531	1637.27	59.0231
1639.2	71.5887	1639.2	68.9143	1639.2	68.7908	1639.2	62.5285	1639.2	60.7614	1639.2	53.7713	1639.2	65.2967	1639.2	59.5226
1641.12	71.9443	1641.12	69.1997	1641.12	69.0847	1641.12	62.9122	1641.12	61.2217	1641.12	54.4479	1641.12	65.7835	1641.12	60.0876
1643.05	72.3936	1643.05	69.5768	1643.05	69.4257	1643.05	63.3494	1643.05	61.745	1643.05	55.1995	1643.05	66.3534	1643.05	60.7095
1644.98	72.8414	1644.98	70.0146	1644.98	69.7954	1644.98	63.8296	1644.98	62.2796	1644.98	56.0009	1644.98	66.9697	1644.98	61.3761
1646.91	73.3705	1646.91	70.5051	1646.91	70.2281	1646.91	64.3944	1646.91	62.8699	1646.91	56.9253	1646.91	67.6724	1646.91	62.1829
1648.84	73.903	1648.84	70.9686	1648.84	70.6509	1648.84	64.9042	1648.84	63.4387	1648.84	57.7993	1648.84	68.3532	1648.84	62.9243
1650.77	74.4896	1650.77	71.4968	1650.77	71.0864	1650.77	65.4025	1650.77	64.0427	1650.77	58.6683	1650.77	69.0517	1650.77	63.6412
1652.7	75.0923	1652.7	72.0384	1652.7	71.5068	1652.7	65.97	1652.7	64.6844	1652.7	59.6109	1652.7	69.7868	1652.7	64.44
1654.62	75.7427	1654.62	72.5376	1654.62	71.9889	1654.62	66.5362	1654.62	65.3174	1654.62	60.5267	1654.62	70.4998	1654.62	65.2338
1656.55	76.139	1656.55	73.022	1656.55	72.4324	1656.55	66.9885	1656.55	65.8356	1656.55	61.2695	1656.55	71.0919	1656.55	65.8528
1658.48	76.6597	1658.48	73.5614	1658.48	72.8647	1658.48	67.4839	1658.48	66.404	1658.48	62.0837	1658.48	71.7167	1658.48	66.5233
1660.41	77.1431	1660.41	74.076	1660.41	73.2723	1660.41	67.9527	1660.41	66.9638	1660.41	62.8459	1660.41	72.324	1660.41	67.1777
1662.34	77.6512	1662.34	74.5788	1662.34	73.6779	1662.34	68.4158	1662.34	67.528	1662.34	63.5979	1662.34	72.9335	1662.34	67.839
1664.27	78.1179	1664.27	75.0301	1664.27	74.0729	1664.27	68.8512	1664.27	68.0682	1664.27	64.3002	1664.27	73.4848	1664.27	68.4348
1666.19	78.5726	1666.19	75.5265	1666.19	74.4865	1666.19	69.294	1666.19	68.6221	1666.19	65.004	1666.19	74.0355	1666.19	69.0276
1668.12	78.9729	1668.12	76.0128	1668.12	74.8542	1668.12	69.7057	1668.12	69.1402	1668.12	65.6672	1668.12	74.5513	1668.12	69.5943
1670.05	79.4329	1670.05	76.4813	1670.05	75.2217	1670.05	70.108	1670.05	69.6799	1670.05	66.3247	1670.05	75.0541	1670.05	70.176
1671.98	79.8418	1671.98	76.908	1671.98	75.5794	1671.98	70.4715	1671.98	70.1975	1671.98	66.8967	1671.98	75.5053	1671.98	70.6888
1673.91	80.2754	1673.91	77.3908	1673.91	75.9666	1673.91	70.8705	1673.91	70.7755	1673.91	67.5375	1673.91	75.9965	1673.91	71.2405
1675.84	80.7056	1675.84	77.8328	1675.84	76.3338	1675.84	71.2487	1675.84	71.3099	1675.84	68.1491	1675.84	76.4685	1675.84	71.7807
1677.77	81.1754	1677.77	78.3166	1677.77	76.7198	1677.77	71.6261	1677.77	71.8648	1677.77	68.7739	1677.77	76.9443	1677.77	72.3264
1679.69	81.592	1679.69	78.8132	1679.69	77.0854	1679.69	71.9973	1679.69	72.4257	1679.69	69.4002	1679.69	77.4029	1679.69	72.8772
1681.62	82.0971	1681.62	79.3893	1681.62	77.4893	1681.62	72.3971	1681.62	73.0693	1681.62	70.1354	1681.62	77.9483	1681.62	73.497
1683.55	82.7008	1683.55	79.9861	1683.55	77.8825	1683.55	72.8122	1683.55	73.7336	1683.55	70.9117	1683.55	78.5377	1683.55	74.1799
1685.48	83.4676	1685.48	80.6068	1685.48	78.3526	1685.48	73.2755	1685.48	74.5074	1685.48	71.7876	1685.48	79.1839	1685.48	74.9626
1687.41	83.9193	1687.41	81.241	1687.41	78.816	1687.41	73.6731	1687.41	75.2181	1687.41	72.5881	1687.41	79.7687	1687.41	75.6506
1689.34	84.5072	1689.34	81.9461	1689.34	79.2898	1689.34	74.1134	1689.34	75.9765	1689.34	73.4704	1689.34	80.4337	1689.34	76.4289
1691.27	85.1495	1691.27	82.6518	1691.27	79.7532	1691.27	74.5511	1691.27	76.7727	1691.27	74.375	1691.27	81.1144	1691.27	77.2256
1693.19	85.8507	1693.19	83.4055	1693.19	80.2311	1693.19	75.0269	1693.19	77.6101	1693.19	75.3317	1693.19	81.8096	1693.19	78.0449
1695.12	86.603	1695.12	84.1818	1695.12	80.725	1695.12	75.5594	1695.12	78.4626	1695.12	76.3208	1695.12	82.5299	1695.12	78.8964
1697.05	87.379	1697.05	84.9625	1697.05	81.3048	1697.05	76.1494	1697.05	79.3268	1697.05	77.3523	1697.05	83.26	1697.05	79.7785
1698.98	87.9202	1698.98	85.7061	1698.98	81.87	1698.98	76.7009	1698.98	80.1615	1698.98	78.3254	1698.98	83.9319	1698.98	80.5685
1700.91	88.7011	1700.91	86.4683	1700.91	82.4858	1700.91	77.3047	1700.91	81.0684	1700.91	79.3617	1700.91	84.7103	1700.91	81.4917
1702.84	89.3061	1702.84	87.1788	1702.84	83.0448	1702.84	77.7946	1702.84	81.8613	1702.84	80.2684	1702.84	85.3507	1702.84	82.2709
1704.77	89.9328	1704.77	87.901	1704.77	83.5491	1704.77	78.2699	1704.77	82.6714	1704.77	81.2028	1704.77	85.9991	1704.77	83.0714
1706.69	90.5372	1706.69	88.5204	1706.69	84.0169	1706.69	78.7402	1706.69	83.427	1706.69	82.0932	1706.69	86.6226	1706.69	83.8544
1708.62	91.1445	1708.62	89.1182	1708.62	84.5064	1708.62	79.2852	1708.62	84.2016	1708.62	83.0078	1708.62	87.2692	1708.62	84.6365
1710.55	91.601	1710.55	89.6256	1710.55	84.9542	1710.55	79.896	1710.55	84.8806	1710.55	83.8464	1710.55	87.8703	1710.55	85.3525
1712.48	92.0691	1712.48	90.1025	1712.48	85.4436	1712.48	80.6277	1712.48	85.5569	1712.48	84.7135	1712.48	88.4776	1712.48	86.0739
1714.41	92.4209	1714.41	90.4823	1714.41	85.9474	1714.41	81.4167	1714.41	86.1282	1714.41	85.4812	1714.41	89.0148	1714.41	86.7156
1716.34	92.8619	1716.34	90.8231	1716.34	86.5042	1716.34	82.3025	1716.34	86.7101	1716.34	86.2773	1716.34	89.5757	1716.34	87.3665
1718.26	93.1005	1718.26	91.0232	1718.26	87.0649	1718.26	83.2113	1718.26	87.1903	1718.26	86.9627	1718.26	90.0805	1718.26	87.9599
1720.19	93.3361	1720.19	91.2123	1720.19	87.6459	1720.19	84.1146	1720.19	87.652	1720.19	87.6106	1720.19	90.5626	1720.19	88.5053
1722.12	93.498	1722.12	91.3665	1722.12	88.1888	1722.12	84.9312	1722.12	88.0424	1722.12	88.1571	1722.12	90.9757	1722.12	88.9624
1724.05	93.7159	1724.05	91.509	1724.05	88.7527	1724.05	85.6846	1724.05	88.4542	1724.05	88.701	1724.05	91.3829	1724.05	89.4267
1725.98	93.8696	1725.98	91.584	1725.98	89.1838	1725.98	86.2361	1725.98	88.7944	1725.98	89.1008	1725.98	91.689	1725.98	89.7822
1727.91	94.0544	1727.91	91.6707	1727.91	89.5269	1727.91	86.6913	1727.91	89.1385	1727.91	89.4842	1727.91	91.9844	1727.91	90.1377
1729.84	94.1601	1729.84	91.7244	1729.84	89.7745	1729.84	87.0276	1729.84	89.4111	1729.84	89.7809	1729.84	92.2209	1729.84	90.44
1731.76	94.3753	1731.76	91.8335	1731.76	89.9939	1731.76	87.3421	1731.76	89.7434	1731.76	90.1321	1731.76	92.4797	1731.76	90.7606
1733.69	94.4616	1733.69	91.8734	1733.69	90.1424	1733.69	87.6453	1733.69	89.9964	1733.69	90.3845	1733.69	92.7034	1733.69	91.044
1735.62	94.5465	1735.62	91.8459	1735.62	90.3272	1735.62	87.9674	1735.62	90.2017	1735.62	90.5655	1735.62	92.8996	1735.62	91.2973
1737.55	94.6146	1737.55	91.911	1737.55	90.5106	1737.55	88.2713	1737.55	90.3968	1737.55	90.7866	1737.55	93.0591	1737.55	91.4847
1739.48	94.7267	1739.48	91.974	1739.48	90.7176	1739.48	88.6703	1739.48	90.6168	1739.48	91.0613	1739.48	93.2723	1739.48	91.7408
1741.4	94.7992	1741.4	91.9645	1741.4	90.8897	1741.4	89.019	1741.4	90.7599	1741.4	91.2864	1741.4	93.3785	1741.4	91.9038
1743.33	94.9032	1743.33	92.0107	1743.33	91.1207	1743.33	89.3955	1743.33	90.9554	1743.33	91.5612	1743.33	93.548	1743.33	92.1213
1745.26	94.9064	1745.26	92.0593	1745.26	91.3203	1745.26	89.743	1745.26	91.1447	1745.26	91.746	1745.26	93.769	1745.26	92.3433
1747.19	94.9782	1747.19	92.1134	1747.19	91.4698	1747.19	90.0669	1747.19	91.3307	1747.19	91.949	1747.19	93.9293	1747.19	92.5341
1749.12	94.9867	1749.12	92.1382	1749.12	91.6037	1749.12	90.345	1749.12	91.4588	1749.12	92.1193	1749.12	94.0448	1749.12	92.686
1751.05	95.0579	1751.05	92.1731	1751.05	91.7585	1751.05	90.6136	1751.05	91.6094	1751.05	92.3101	1751.05	94.1963	1751.05	92.8734
1752.98	95.0757	1752.98	92.198	1752.98	91.8764	1752.98	90.7908	1752.98	91.7069	1752.98	92.4322	1752.98	94.2871	1752.98	92.9802
1754.9	95.1534	1754.9	92.2778	1754.9	91.9943	1754.9	90.987	1754.9	91.8401	1754.9	92.6381	1754.9	94.3847	1754.9	93.1129
1756.83	95.1829	1756.83	92.3086	1756.83	92.0778	1756.83	91.1415	1756.83	91.9196	1756.83	92.7493	1756.83	94.4693	1756.83	93.2303
1758.76	95.2648	1758.76	92.3692	1758.76	92.1718	1758.76	91.3025	1758.76	92.0468	1758.76	92.8854	1758.76	94.5787	1758.76	93.3616
1760.69	95.2888	1760.69	92.4337	1760.69	92.2301	1760.69	91.4384	1760.69	92.1483	1760.69	93.011	1760.69	94.6516	1760.69	93.4603
1762.62	95.3349	1762.62	92.4667	1762.62	92.3208	1762.62	91.5874	1762.62	92.2339	1762.62	93.1218	1762.62	94.7329	1762.62	93.584
1764.55	95.3542	1764.55	92.4879	1764.55	92.3859	1764.55	91.664	1764.55	92.3055	1764.55	93.1924	1764.55	94.7696	1764.55	93.6399
1766.47	95.4037	1766.47	92.5455	1766.47	92.4611	1766.47	91.7711	1766.47	92.4363	1766.47	93.3214	1766.47	94.8392	1766.47	93.739
1768.4	95.3824	1768.4	92.5737	1768.4	92.5127	1768.4	91.853	1768.4	92.4959	1768.4	93.3895	1768.4	94.8733	1768.4	93.8201
1770.33	95.4538	1770.33	92.6489	1770.33	92.5848	1770.33	91.9466	1770.33	92.5841	1770.33	93.5193	1770.33	94.9429	1770.33	93.9178
1772.26	95.4566	1772.26	92.6584	1772.26	92.6232	1772.26	92.0279	1772.26	92.6262	1772.26	93.5494	1772.26	95.0025	1772.26	93.9866
1774.19	95.476	1774.19	92.6448	1774.19	92.6804	1774.19	92.1081	1774.19	92.6853	1774.19	93.5843	1774.19	95.0508	1774.19	94.0449
1776.12	95.4816	1776.12	92.6466	1776.12	92.711	1776.12	92.1543	1776.12	92.7225	1776.12	93.6226	1776.12	95.0448	1776.12	94.0671
1778.05	95.5275	1778.05	92.6793	1778.05	92.7645	1778.05	92.253	1778.05	92.7958	1778.05	93.7043	1778.05	95.0827	1778.05	94.1468
1779.97	95.5394	1779.97	92.7022	1779.97	92.809	1779.97	92.3618	1779.97	92.8526	1779.97	93.7718	1779.97	95.1241	1779.97	94.2035
1781.9	95.5861	1781.9	92.7232	1781.9	92.8678	1781.9	92.5009	1781.9	92.9152	1781.9	93.8399	1781.9	95.1725	1781.9	94.2732
1783.83	95.5884	1783.83	92.7361	1783.83	92.9074	1783.83	92.5877	1783.83	92.9499	1783.83	93.888	1783.83	95.1935	1783.83	94.3114
1785.76	95.6081	1785.76	92.7414	1785.76	92.9497	1785.76	92.6985	1785.76	92.9944	1785.76	93.9378	1785.76	95.229	1785.76	94.3676
1787.69	95.5969	1787.69	92.744	1787.69	92.979	1787.69	92.7797	1787.69	93.0213	1787.69	93.9755	1787.69	95.2479	1787.69	94.3923
1789.62	95.6216	1789.62	92.8118	1789.62	93.0552	1789.62	92.8945	1789.62	93.1084	1789.62	94.0886	1789.62	95.3004	1789.62	94.467
1791.55	95.6278	1791.55	92.835	1791.55	93.085	1791.55	92.9725	1791.55	93.1407	1791.55	94.1156	1791.55	95.3175	1791.55	94.5189
1793.47	95.6555	1793.47	92.8121	1793.47	93.1275	1793.47	93.0527	1793.47	93.1566	1793.47	94.114	1793.47	95.3574	1793.47	94.5616
1795.4	95.6507	1795.4	92.8173	1795.4	93.1499	1795.4	93.079	1795.4	93.159	1795.4	94.1286	1795.4	95.3572	1795.4	94.5549
1797.33	95.6818	1797.33	92.8534	1797.33	93.1759	1797.33	93.1219	1797.33	93.2119	1797.33	94.1916	1797.33	95.3897	1797.33	94.5864
1799.26	95.6477	1799.26	92.8589	1799.26	93.1881	1799.26	93.152	1799.26	93.2181	1799.26	94.2163	1799.26	95.3899	1799.26	94.5833
1801.19	95.6786	1801.19	92.8654	1801.19	93.2288	1801.19	93.2108	1801.19	93.2388	1801.19	94.2459	1801.19	95.4078	1801.19	94.6123
1803.12	95.6822	1803.12	92.8714	1803.12	93.243	1803.12	93.2088	1803.12	93.2567	1803.12	94.2326	1803.12	95.3989	1803.12	94.6273
1805.05	95.7183	1805.05	92.8925	1805.05	93.2707	1805.05	93.2397	1805.05	93.3238	1805.05	94.2763	1805.05	95.4091	1805.05	94.6693
1806.97	95.6855	1806.97	92.9091	1806.97	93.2639	1806.97	93.2602	1806.97	93.3154	1806.97	94.274	1806.97	95.4128	1806.97	94.6747
1808.9	95.7069	1808.9	92.9222	1808.9	93.2657	1808.9	93.2896	1808.9	93.3205	1808.9	94.2927	1808.9	95.4437	1808.9	94.6877
1810.83	95.7082	1810.83	92.8999	1810.83	93.2833	1810.83	93.301	1810.83	93.3444	1810.83	94.306	1810.83	95.4567	1810.83	94.6959
1812.76	95.7342	1812.76	92.9234	1812.76	93.3261	1812.76	93.3471	1812.76	93.3775	1812.76	94.3606	1812.76	95.4828	1812.76	94.7445
1814.69	95.7283	1814.69	92.9594	1814.69	93.3311	1814.69	93.3676	1814.69	93.3844	1814.69	94.383	1814.69	95.4788	1814.69	94.7419
1816.62	95.7713	1816.62	92.9825	1816.62	93.366	1816.62	93.3965	1816.62	93.4266	1816.62	94.4155	1816.62	95.5114	1816.62	94.7721
1818.54	95.7452	1818.54	92.9567	1818.54	93.3412	1818.54	93.3479	1818.54	93.3881	1818.54	94.3783	1818.54	95.473	1818.54	94.7612
1820.47	95.7357	1820.47	92.9834	1820.47	93.3436	1820.47	93.3721	1820.47	93.3815	1820.47	94.3983	1820.47	95.4711	1820.47	94.7915
1822.4	95.7223	1822.4	92.9878	1822.4	93.3288	1822.4	93.3542	1822.4	93.349	1822.4	94.4056	1822.4	95.4583	1822.4	94.7676
1824.33	95.7248	1824.33	93.0055	1824.33	93.3252	1824.33	93.3435	1824.33	93.3421	1824.33	94.4033	1824.33	95.4587	1824.33	94.786
1826.26	95.6576	1826.26	92.9894	1826.26	93.3187	1826.26	93.3486	1826.26	93.2891	1826.26	94.3697	1826.26	95.4285	1826.26	94.7566
1828.19	95.6943	1828.19	93.0285	1828.19	93.3716	1828.19	93.3962	1828.19	93.3288	1828.19	94.4318	1828.19	95.4492	1828.19	94.7647
1830.12	95.6617	1830.12	93.03	1830.12	93.3661	1830.12	93.3795	1830.12	93.3347	1830.12	94.4099	1830.12	95.4454	1830.12	94.7618
1832.04	95.6835	1832.04	93.026	1832.04	93.3659	1832.04	93.3979	1832.04	93.3564	1832.04	94.4114	1832.04	95.468	1832.04	94.7954
1833.97	95.6692	1833.97	93.0302	1833.97	93.3385	1833.97	93.3767	1833.97	93.3387	1833.97	94.3817	1833.97	95.4505	1833.97	94.7802
1835.9	95.7037	1835.9	93.0313	1835.9	93.3534	1835.9	93.3544	1835.9	93.3233	1835.9	94.3931	1835.9	95.4501	1835.9	94.7879
1837.83	95.6715	1837.83	93.0247	1837.83	93.3496	1837.83	93.3377	1837.83	93.2998	1837.83	94.3958	1837.83	95.4354	1837.83	94.7448
1839.76	95.6803	1839.76	93.0189	1839.76	93.3943	1839.76	93.3969	1839.76	93.3296	1839.76	94.4408	1839.76	95.4545	1839.76	94.7594
1841.69	95.6456	1841.69	93.0374	1841.69	93.3903	1841.69	93.3883	1841.69	93.3356	1841.69	94.4546	1841.69	95.4406	1841.69	94.7777
1843.61	95.6498	1843.61	93.0614	1843.61	93.3768	1843.61	93.411	1843.61	93.3446	1843.61	94.4699	1843.61	95.4597	1843.61	94.8288
1845.54	95.6177	1845.54	93.0091	1845.54	93.3379	1845.54	93.378	1845.54	93.2812	1845.54	94.3809	1845.54	95.4407	1845.54	94.7785
1847.47	95.6452	1847.47	93.0464	1847.47	93.3691	1847.47	93.3903	1847.47	93.3155	1847.47	94.3796	1847.47	95.4502	1847.47	94.7853
1849.4	95.6252	1849.4	93.0499	1849.4	93.3728	1849.4	93.3518	1849.4	93.3152	1849.4	94.3877	1849.4	95.4287	1849.4	94.7937
1851.33	95.6464	1851.33	93.0401	1851.33	93.3333	1851.33	93.3272	1851.33	93.2958	1851.33	94.4236	1851.33	95.4034	1851.33	94.7908
1853.26	95.6113	1853.26	93.0187	1853.26	93.2647	1853.26	93.293	1853.26	93.2447	1853.26	94.3725	1853.26	95.3595	1853.26	94.7278
1855.18	95.6399	1855.18	93.0216	1855.18	93.293	1855.18	93.3352	1855.18	93.2609	1855.18	94.4044	1855.18	95.3901	1855.18	94.7535
1857.11	95.641	1857.11	92.9838	1857.11	93.3048	1857.11	93.3233	1857.11	93.2022	1857.11	94.3541	1857.11	95.3924	1857.11	94.6996
1859.04	95.6781	1859.04	92.9799	1859.04	93.3113	1859.04	93.3077	1859.04	93.1543	1859.04	94.3312	1859.04	95.3866	1859.04	94.6723
1860.97	95.605	1860.97	92.9803	1860.97	93.2853	1860.97	93.2506	1860.97	93.1309	1860.97	94.3185	1860.97	95.3432	1860.97	94.6424
1862.9	95.5697	1862.9	92.9915	1862.9	93.3097	1862.9	93.2436	1862.9	93.1667	1862.9	94.2993	1862.9	95.3481	1862.9	94.6792
1864.83	95.5047	1864.83	92.9754	1864.83	93.3198	1864.83	93.196	1864.83	93.1166	1864.83	94.2549	1864.83	95.3016	1864.83	94.6717
1866.76	95.5455	1866.76	92.9488	1866.76	93.2912	1866.76	93.1964	1866.76	93.0623	1866.76	94.2507	1866.76	95.2879	1866.76	94.6539
1868.68	95.5399	1868.68	92.8818	1868.68	93.2087	1868.68	93.1572	1868.68	92.9585	1868.68	94.1548	1868.68	95.2429	1868.68	94.5739
1870.61	95.5658	1870.61	92.8761	1870.61	93.2207	1870.61	93.1472	1870.61	92.9317	1870.61	94.1571	1870.61	95.2294	1870.61	94.5541
1872.54	95.5475	1872.54	92.9132	1872.54	93.2362	1872.54	93.1633	1872.54	92.9592	1872.54	94.1896	1872.54	95.2312	1872.54	94.5729
1874.47	95.5514	1874.47	92.9497	1874.47	93.2433	1874.47	93.2051	1874.47	93.0008	1874.47	94.2512	1874.47	95.2701	1874.47	94.6195
1876.4	95.4885	1876.4	92.9094	1876.4	93.1895	1876.4	93.123	1876.4	92.9127	1876.4	94.1882	1876.4	95.1963	1876.4	94.504
1878.33	95.507	1878.33	92.9751	1878.33	93.2272	1878.33	93.1328	1878.33	92.926	1878.33	94.2384	1878.33	95.2592	1878.33	94.4963
1880.26	95.4451	1880.26	92.9965	1880.26	93.2109	1880.26	93.1074	1880.26	92.9091	1880.26	94.1834	1880.26	95.274	1880.26	94.5006
1882.18	95.4432	1882.18	92.9143	1882.18	93.1918	1882.18	93.0792	1882.18	92.887	1882.18	94.1282	1882.18	95.1868	1882.18	94.5066
1884.11	95.447	1884.11	92.8687	1884.11	93.1603	1884.11	93.0212	1884.11	92.8476	1884.11	94.0944	1884.11	95.1453	1884.11	94.4701
1886.04	95.4439	1886.04	92.8802	1886.04	93.1417	1886.04	93.026	1886.04	92.8287	1886.04	94.1031	1886.04	95.1555	1886.04	94.4722
1887.97	95.3626	1887.97	92.8868	1887.97	93.1075	1887.97	92.9749	1887.97	92.7833	1887.97	94.0625	1887.97	95.138	1887.97	94.4477
1889.9	95.3367	1889.9	92.8913	1889.9	93.1339	1889.9	92.9777	1889.9	92.7428	1889.9	94.0597	1889.9	95.1707	1889.9	94.4885
1891.83	95.3633	1891.83	92.8906	1891.83	93.1306	1891.83	93.0024	1891.83	92.6708	1891.83	94.0287	1891.83	95.1734	1891.83	94.4384
1893.75	95.4296	1893.75	92.8695	1893.75	93.1138	1893.75	92.9817	1893.75	92.6522	1893.75	94.0371	1893.75	95.209	1893.75	94.4137
1895.68	95.3969	1895.68	92.7689	1895.68	93.1224	1895.68	92.8438	1895.68	92.5678	1895.68	93.9047	1895.68	95.1019	1895.68	94.3941
1897.61	95.4972	1897.61	92.7489	1897.61	93.1417	1897.61	92.8233	1897.61	92.5897	1897.61	93.9356	1897.61	95.0747	1897.61	94.3961
1899.54	95.4211	1899.54	92.7241	1899.54	93.0358	1899.54	92.8739	1899.54	92.5707	1899.54	93.9517	1899.54	95.0815	1899.54	94.3203
1901.47	95.4167	1901.47	92.7235	1901.47	92.9943	1901.47	92.9015	1901.47	92.5418	1901.47	93.9695	1901.47	95.0674	1901.47	94.3377
1903.4	95.3596	1903.4	92.7467	1903.4	93.0039	1903.4	92.8472	1903.4	92.4874	1903.4	93.9341	1903.4	95.0277	1903.4	94.2961
1905.33	95.3714	1905.33	92.7924	1905.33	93.058	1905.33	92.8426	1905.33	92.5226	1905.33	93.9384	1905.33	95.0546	1905.33	94.3045
1907.25	95.3516	1907.25	92.8049	1907.25	93.0223	1907.25	92.8215	1907.25	92.4481	1907.25	93.8479	1907.25	95	1907.25	94.2484
1909.18	95.4594	1909.18	92.7966	1909.18	93.0337	1909.18	92.8628	1909.18	92.4272	1909.18	93.8647	1909.18	95.0085	1909.18	94.2399
1911.11	95.4684	1911.11	92.6807	1911.11	92.9568	1911.11	92.8082	1911.11	92.4109	1911.11	93.8203	1911.11	94.9498	1911.11	94.1681
1913.04	95.4411	1913.04	92.6566	1913.04	92.9276	1913.04	92.6998	1913.04	92.3719	1913.04	93.7684	1913.04	94.9003	1913.04	94.1425
1914.97	95.3599	1914.97	92.6341	1914.97	92.9372	1914.97	92.5962	1914.97	92.2619	1914.97	93.752	1914.97	94.8453	1914.97	94.1163
1916.9	95.3697	1916.9	92.6131	1916.9	92.9989	1916.9	92.6565	1916.9	92.2959	1916.9	93.8066	1916.9	94.8998	1916.9	94.1272
1918.82	95.2439	1918.82	92.6813	1918.82	92.9739	1918.82	92.6471	1918.82	92.2619	1918.82	93.7439	1918.82	94.9071	1918.82	94.1242
1920.75	95.3004	1920.75	92.7764	1920.75	93.0327	1920.75	92.7136	1920.75	92.3404	1920.75	93.8095	1920.75	94.9921	1920.75	94.2412
1922.68	95.2812	1922.68	92.6833	1922.68	92.9815	1922.68	92.6561	1922.68	92.265	1922.68	93.7115	1922.68	94.9371	1922.68	94.1857
1924.61	95.2994	1924.61	92.7097	1924.61	93.0405	1924.61	92.6695	1924.61	92.2322	1924.61	93.7325	1924.61	94.9064	1924.61	94.2402
1926.54	95.272	1926.54	92.7205	1926.54	93.0069	1926.54	92.6204	1926.54	92.1889	1926.54	93.7194	1926.54	94.8714	1926.54	94.185
1928.47	95.3806	1928.47	92.8043	1928.47	92.9704	1928.47	92.5799	1928.47	92.1563	1928.47	93.7263	1928.47	94.8726	1928.47	94.1395
1930.39	95.3368	1930.39	92.8797	1930.39	92.9874	1930.39	92.5174	1930.39	92.1397	1930.39	93.6927	1930.39	94.829	1930.39	94.0374
1932.32	95.294	1932.32	92.8356	1932.32	93.0203	1932.32	92.6001	1932.32	92.2105	1932.32	93.7807	1932.32	94.8499	1932.32	94.0889
1934.25	95.2075	1934.25	92.7026	1934.25	92.937	1934.25	92.6222	1934.25	92.157	1934.25	93.7704	1934.25	94.7849	1934.25	94.0815
1936.18	95.3227	1936.18	92.6932	1936.18	93.008	1936.18	92.6198	1936.18	92.0877	1936.18	93.7391	1936.18	94.7697	1936.18	94.0695
1938.11	95.3062	1938.11	92.7326	1938.11	92.997	1938.11	92.5125	1938.11	92.0557	1938.11	93.7344	1938.11	94.72	1938.11	94.0021
1940.04	95.2735	1940.04	92.7228	1940.04	93.0395	1940.04	92.6235	1940.04	92.0803	1940.04	93.8449	1940.04	94.6923	1940.04	94.1197
1941.97	95.2044	1941.97	92.6691	1941.97	93.0045	1941.97	92.6664	1941.97	92.0234	1941.97	93.7766	1941.97	94.6294	1941.97	94.0613
1943.89	95.2757	1943.89	92.6283	1943.89	92.9867	1943.89	92.5957	1943.89	92.1006	1943.89	93.7366	1943.89	94.7183	1943.89	94.0132
1945.82	95.2551	1945.82	92.5655	1945.82	92.9421	1945.82	92.4393	1945.82	91.9122	1945.82	93.6143	1945.82	94.6931	1945.82	93.8663
1947.75	95.3637	1947.75	92.706	1947.75	93.0827	1947.75	92.4914	1947.75	91.8731	1947.75	93.6344	1947.75	94.8294	1947.75	93.9879
1949.68	95.234	1949.68	92.7269	1949.68	93.1024	1949.68	92.4631	1949.68	91.8582	1949.68	93.5753	1949.68	94.7454	1949.68	94.0856
1951.61	95.0707	1951.61	92.568	1951.61	93.0382	1951.61	92.4091	1951.61	91.7711	1951.61	93.6056	1951.61	94.6124	1951.61	94.1063
1953.54	94.8964	1953.54	92.4521	1953.54	92.8831	1953.54	92.2984	1953.54	91.6659	1953.54	93.5481	1953.54	94.4795	1953.54	93.9822
1955.46	95.0108	1955.46	92.4976	1955.46	92.9189	1955.46	92.4321	1955.46	91.8109	1955.46	93.5917	1955.46	94.4685	1955.46	94.0446
1957.39	95.2713	1957.39	92.5506	1957.39	92.9507	1957.39	92.5232	1957.39	91.8042	1957.39	93.5684	1957.39	94.3136	1957.39	94.025
1959.32	95.5186	1959.32	92.5776	1959.32	93.1995	1959.32	92.6409	1959.32	91.8435	1959.32	93.7334	1959.32	94.4674	1959.32	94.216
1961.25	95.3175	1961.25	92.3813	1961.25	93.0609	1961.25	92.5286	1961.25	91.5998	1961.25	93.6021	1961.25	94.426	1961.25	94.0914
1963.18	95.3421	1963.18	92.2569	1963.18	92.9351	1963.18	92.4169	1963.18	91.4513	1963.18	93.4066	1963.18	94.3941	1963.18	93.8522
1965.11	95.3352	1965.11	92.3814	1965.11	92.9139	1965.11	92.3225	1965.11	91.4318	1965.11	93.2833	1965.11	94.2883	1965.11	93.8343
1967.04	95.3428	1967.04	92.5272	1967.04	93.1399	1967.04	92.5373	1967.04	91.6786	1967.04	93.5603	1967.04	94.4001	1967.04	94.1078
1968.96	95.2397	1968.96	92.5643	1968.96	93.3795	1968.96	92.5551	1968.96	91.7079	1968.96	93.832	1968.96	94.405	1968.96	94.2068
1970.89	95.4168	1970.89	92.7113	1970.89	93.2624	1970.89	92.5772	1970.89	91.7624	1970.89	94.011	1970.89	94.4669	1970.89	94.3985
1972.82	95.2949	1972.82	92.5971	1972.82	92.8359	1972.82	92.4971	1972.82	91.425	1972.82	93.8538	1972.82	94.3176	1972.82	94.1779
1974.75	95.2725	1974.75	92.716	1974.75	93.2194	1974.75	92.7412	1974.75	91.5117	1974.75	93.9791	1974.75	94.4729	1974.75	94.3577
1976.68	95.0699	1976.68	92.6003	1976.68	93.2447	1976.68	92.3829	1976.68	91.5352	1976.68	93.7	1976.68	94.2471	1976.68	94.3783
1978.61	95.0371	1978.61	92.1517	1978.61	92.8389	1978.61	92.032	1978.61	91.1439	1978.61	93.5147	1978.61	93.9875	1978.61	94.1133
1980.54	95.0778	1980.54	91.8966	1980.54	92.5512	1980.54	91.6489	1980.54	90.5825	1980.54	93.1617	1980.54	93.9544	1980.54	93.62
1982.46	95.155	1982.46	91.9214	1982.46	92.6267	1982.46	91.7378	1982.46	90.7613	1982.46	93.2057	1982.46	94.0477	1982.46	93.4363
1984.39	95.05	1984.39	91.9879	1984.39	92.593	1984.39	91.9195	1984.39	90.94	1984.39	93.1177	1984.39	94.0068	1984.39	93.4656
1986.32	95.1527	1986.32	92.1357	1986.32	92.8168	1986.32	92.0752	1986.32	91.1943	1986.32	93.3398	1986.32	94.1685	1986.32	93.7473
1988.25	95.0156	1988.25	92.1717	1988.25	92.7769	1988.25	91.8945	1988.25	91.0397	1988.25	93.3189	1988.25	94.218	1988.25	93.5869
1990.18	95.1548	1990.18	92.051	1990.18	92.7064	1990.18	91.7997	1990.18	90.7795	1990.18	93.1668	1990.18	94.1486	1990.18	93.569
1992.11	95.2416	1992.11	91.9717	1992.11	92.5477	1992.11	91.789	1992.11	90.7038	1992.11	93.0075	1992.11	94.0697	1992.11	93.5934
1994.03	95.1853	1994.03	92.1025	1994.03	92.6943	1994.03	91.952	1994.03	91.0905	1994.03	93.205	1994.03	94.2747	1994.03	93.6757
1995.96	95.0763	1995.96	92.0439	1995.96	92.6668	1995.96	91.8569	1995.96	91.0643	1995.96	93.2692	1995.96	94.3256	1995.96	93.468
1997.89	95.3524	1997.89	91.8722	1997.89	92.5491	1997.89	91.7809	1997.89	90.8569	1997.89	92.9945	1997.89	94.1311	1997.89	93.4638
1999.82	95.4149	1999.82	91.7151	1999.82	92.4591	1999.82	91.6559	1999.82	90.7007	1999.82	92.7442	1999.82	94.0777	1999.82	93.4596
2001.75	95.5504	2001.75	91.7808	2001.75	92.4222	2001.75	91.6377	2001.75	90.7034	2001.75	92.9103	2001.75	94.0894	2001.75	93.4776
2003.68	95.6799	2003.68	91.8877	2003.68	92.4822	2003.68	91.6762	2003.68	90.6308	2003.68	93.0021	2003.68	94.0271	2003.68	93.3928
2005.61	95.5743	2005.61	92.1174	2005.61	92.7473	2005.61	91.9431	2005.61	90.8947	2005.61	93.0877	2005.61	94.2576	2005.61	93.6121
2007.53	95.1446	2007.53	92.1168	2007.53	92.706	2007.53	91.7171	2007.53	90.9685	2007.53	92.9197	2007.53	94.0921	2007.53	93.491
2009.46	95.2863	2009.46	91.8695	2009.46	92.7039	2009.46	91.5233	2009.46	90.9444	2009.46	92.9923	2009.46	93.8842	2009.46	93.3319
2011.39	95.4538	2011.39	91.6804	2011.39	92.6605	2011.39	91.4027	2011.39	90.5472	2011.39	92.9681	2011.39	93.6421	2011.39	93.115
2013.32	95.5302	2013.32	91.5479	2013.32	92.6134	2013.32	91.5529	2013.32	90.4186	2013.32	93.1127	2013.32	93.7259	2013.32	93.221
2015.25	95.4343	2015.25	91.5209	2015.25	92.4074	2015.25	91.5396	2015.25	90.3509	2015.25	92.9668	2015.25	93.8232	2015.25	93.1354
2017.18	95.5697	2017.18	91.6363	2017.18	92.5576	2017.18	91.7471	2017.18	90.4595	2017.18	92.8137	2017.18	94.0843	2017.18	93.2729
2019.1	95.7181	2019.1	91.535	2019.1	92.6051	2019.1	91.7912	2019.1	90.6666	2019.1	92.6507	2019.1	94.2389	2019.1	93.1865
2021.03	95.664	2021.03	91.7381	2021.03	92.8637	2021.03	91.9503	2021.03	90.8596	2021.03	93.0887	2021.03	94.2781	2021.03	93.5598
2022.96	95.5228	2022.96	91.6788	2022.96	92.6919	2022.96	91.6692	2022.96	90.5157	2022.96	93.0569	2022.96	93.8162	2022.96	93.5255
2024.89	95.7281	2024.89	91.6084	2024.89	92.5307	2024.89	91.5854	2024.89	90.4286	2024.89	92.9572	2024.89	93.7275	2024.89	93.495
2026.82	95.7051	2026.82	91.4689	2026.82	92.6829	2026.82	91.5366	2026.82	90.3931	2026.82	92.9319	2026.82	93.8967	2026.82	93.3029
2028.75	95.7674	2028.75	91.409	2028.75	92.8754	2028.75	91.5195	2028.75	90.4085	2028.75	92.9729	2028.75	93.844	2028.75	93.3224
2030.67	95.3415	2030.67	91.358	2030.67	92.4635	2030.67	91.3861	2030.67	90.2246	2030.67	92.6809	2030.67	93.5408	2030.67	93.1105
2032.6	95.1911	2032.6	91.4565	2032.6	92.2628	2032.6	91.3838	2032.6	90.363	2032.6	92.853	2032.6	93.7266	2032.6	93.113
2034.53	95.1364	2034.53	91.6063	2034.53	92.3694	2034.53	91.2374	2034.53	90.3356	2034.53	92.9002	2034.53	93.7468	2034.53	93.1527
2036.46	95.1555	2036.46	91.4018	2036.46	92.3721	2036.46	90.9991	2036.46	90.0169	2036.46	92.5841	2036.46	93.7238	2036.46	93.064
2038.39	95.0849	2038.39	91.1499	2038.39	92.0648	2038.39	90.9867	2038.39	89.8492	2038.39	92.3143	2038.39	93.6991	2038.39	92.826
2040.32	95.1667	2040.32	91.3107	2040.32	92.0931	2040.32	91.2675	2040.32	90.1264	2040.32	92.5641	2040.32	93.8601	2040.32	92.7831
2042.25	95.0883	2042.25	91.3253	2042.25	92.1334	2042.25	91.056	2042.25	90.1045	2042.25	92.5171	2042.25	93.8638	2042.25	92.703
2044.17	95.0358	2044.17	91.2512	2044.17	91.8813	2044.17	90.6741	2044.17	89.8132	2044.17	92.2158	2044.17	93.7135	2044.17	92.724
2046.1	95.1073	2046.1	91.3808	2046.1	91.7902	2046.1	90.7786	2046.1	89.6535	2046.1	92.1037	2046.1	93.6527	2046.1	92.6436
2048.03	95.046	2048.03	91.4817	2048.03	91.7638	2048.03	90.8568	2048.03	89.5835	2048.03	92.1133	2048.03	93.699	2048.03	92.4637
2049.96	94.6569	2049.96	91.2314	2049.96	91.5689	2049.96	90.5026	2049.96	89.3312	2049.96	91.7692	2049.96	93.5171	2049.96	92.1925
2051.89	94.7164	2051.89	91.3425	2051.89	91.7313	2051.89	90.6027	2051.89	89.4709	2051.89	91.7924	2051.89	93.6639	2051.89	92.2853
2053.82	94.6573	2053.82	91.3586	2053.82	91.6918	2053.82	90.5979	2053.82	89.5242	2053.82	91.8464	2053.82	93.769	2053.82	92.2949
2055.74	94.5911	2055.74	91.2148	2055.74	91.4002	2055.74	90.4793	2055.74	89.3207	2055.74	91.6117	2055.74	93.7137	2055.74	92.1325
2057.67	94.546	2057.67	91.2353	2057.67	91.3652	2057.67	90.504	2057.67	89.2577	2057.67	91.5643	2057.67	93.7857	2057.67	92.0021
2059.6	94.5808	2059.6	91.24	2059.6	91.5046	2059.6	90.5732	2059.6	89.3226	2059.6	91.7412	2059.6	93.8097	2059.6	92.0809
2061.53	94.4729	2061.53	91.2846	2061.53	91.52	2061.53	90.4644	2061.53	89.26	2061.53	91.7209	2061.53	93.713	2061.53	92.0642
2063.46	94.4749	2063.46	91.3351	2063.46	91.5726	2063.46	90.4508	2063.46	89.3537	2063.46	91.7573	2063.46	93.7295	2063.46	92.0214
2065.39	94.455	2065.39	91.3022	2065.39	91.4875	2065.39	90.3599	2065.39	89.3804	2065.39	91.8005	2065.39	93.6788	2065.39	92.0199
2067.32	94.5109	2067.32	91.3769	2067.32	91.5301	2067.32	90.4263	2067.32	89.3583	2067.32	91.9204	2067.32	93.7381	2067.32	92.1251
2069.24	94.515	2069.24	91.3598	2069.24	91.5317	2069.24	90.457	2069.24	89.3326	2069.24	91.8737	2069.24	93.7496	2069.24	92.0152
2071.17	94.5354	2071.17	91.316	2071.17	91.4403	2071.17	90.3336	2071.17	89.3341	2071.17	91.8505	2071.17	93.835	2071.17	91.9853
2073.1	94.5155	2073.1	91.2862	2073.1	91.3698	2073.1	90.2151	2073.1	89.272	2073.1	91.7934	2073.1	93.8114	2073.1	91.9823
2075.03	94.4621	2075.03	91.2246	2075.03	91.3804	2075.03	90.2844	2075.03	89.236	2075.03	91.657	2075.03	93.8061	2075.03	91.9794
2076.96	94.3269	2076.96	91.1945	2076.96	91.262	2076.96	90.2425	2076.96	89.1169	2076.96	91.4866	2076.96	93.7341	2076.96	91.899
2078.89	94.3612	2078.89	91.2192	2078.89	91.2283	2078.89	90.198	2078.89	89.0558	2078.89	91.5261	2078.89	93.6702	2078.89	91.8964
2080.82	94.2819	2080.82	91.2223	2080.82	91.2291	2080.82	90.15	2080.82	89	2080.82	91.5562	2080.82	93.6617	2080.82	91.8579
2082.74	94.3095	2082.74	91.2586	2082.74	91.2837	2082.74	90.1995	2082.74	88.9784	2082.74	91.6044	2082.74	93.6975	2082.74	91.8511
2084.67	94.2991	2084.67	91.2359	2084.67	91.2737	2084.67	90.1491	2084.67	88.8878	2084.67	91.4504	2084.67	93.6106	2084.67	91.7893
2086.6	94.3171	2086.6	91.3303	2086.6	91.1709	2086.6	90.0883	2086.6	88.8996	2086.6	91.3892	2086.6	93.5387	2086.6	91.8118
2088.53	94.3792	2088.53	91.3822	2088.53	91.1367	2088.53	90.0753	2088.53	88.9406	2088.53	91.4588	2088.53	93.6014	2088.53	91.8619
2090.46	94.4741	2090.46	91.3402	2090.46	91.2475	2090.46	90.1364	2090.46	88.9451	2090.46	91.4801	2090.46	93.6894	2090.46	91.8382
2092.39	94.4709	2092.39	91.3609	2092.39	91.3415	2092.39	90.1516	2092.39	88.982	2092.39	91.5134	2092.39	93.7323	2092.39	91.7926
2094.32	94.4809	2094.32	91.3642	2094.32	91.4588	2094.32	90.1121	2094.32	89.0187	2094.32	91.5608	2094.32	93.7742	2094.32	91.8106
2096.24	94.3969	2096.24	91.2261	2096.24	91.3298	2096.24	89.9673	2096.24	88.8409	2096.24	91.4481	2096.24	93.6751	2096.24	91.6976
2098.17	94.3994	2098.17	91.2365	2098.17	91.2314	2098.17	89.9574	2098.17	88.8016	2098.17	91.445	2098.17	93.6845	2098.17	91.7211
2100.1	94.3109	2100.1	91.253	2100.1	91.154	2100.1	89.9227	2100.1	88.7501	2100.1	91.4464	2100.1	93.6616	2100.1	91.7535
2102.03	94.2484	2102.03	91.0928	2102.03	91.0308	2102.03	89.8302	2102.03	88.6166	2102.03	91.3563	2102.03	93.5843	2102.03	91.6553
2103.96	94.2115	2103.96	91.0294	2103.96	90.9555	2103.96	89.6988	2103.96	88.5349	2103.96	91.2749	2103.96	93.6077	2103.96	91.5058
2105.89	94.1926	2105.89	91.1272	2105.89	91.0511	2105.89	89.6263	2105.89	88.5132	2105.89	91.3258	2105.89	93.6968	2105.89	91.5696
2107.81	94.1161	2107.81	91.1345	2107.81	91.0891	2107.81	89.7027	2107.81	88.5409	2107.81	91.334	2107.81	93.6309	2107.81	91.6704
2109.74	94.1797	2109.74	91.1559	2109.74	91.0213	2109.74	89.7647	2109.74	88.5178	2109.74	91.294	2109.74	93.6201	2109.74	91.6214
2111.67	94.1448	2111.67	91.2008	2111.67	90.9704	2111.67	89.7684	2111.67	88.4169	2111.67	91.2328	2111.67	93.5793	2111.67	91.4999
2113.6	94.0894	2113.6	91.1447	2113.6	90.9516	2113.6	89.7881	2113.6	88.3334	2113.6	91.1595	2113.6	93.5579	2113.6	91.3654
2115.53	94.0412	2115.53	91.0338	2115.53	90.903	2115.53	89.686	2115.53	88.2521	2115.53	91.117	2115.53	93.5386	2115.53	91.2562
2117.46	93.9945	2117.46	91.0525	2117.46	90.9994	2117.46	89.7121	2117.46	88.3766	2117.46	91.1783	2117.46	93.6034	2117.46	91.3062
2119.39	93.9674	2119.39	91.1176	2119.39	91.0037	2119.39	89.7324	2119.39	88.3898	2119.39	91.1435	2119.39	93.5948	2119.39	91.3387
2121.31	94.0786	2121.31	91.1589	2121.31	90.9728	2121.31	89.7723	2121.31	88.3268	2121.31	91.1266	2121.31	93.5901	2121.31	91.3534
2123.24	94.1108	2123.24	91.0865	2123.24	90.9044	2123.24	89.6735	2123.24	88.2394	2123.24	91.0799	2123.24	93.488	2123.24	91.2947
2125.17	94.0169	2125.17	91.0874	2125.17	90.9641	2125.17	89.704	2125.17	88.3225	2125.17	91.1301	2125.17	93.5093	2125.17	91.3593
2127.1	94.012	2127.1	91.1806	2127.1	91.063	2127.1	89.7915	2127.1	88.3275	2127.1	91.2125	2127.1	93.5248	2127.1	91.4403
2129.03	94.1683	2129.03	91.16	2129.03	91.1144	2129.03	89.8114	2129.03	88.261	2129.03	91.2428	2129.03	93.5076	2129.03	91.4931
2130.96	94.1728	2130.96	91.0639	2130.96	91.1033	2130.96	89.7836	2130.96	88.3661	2130.96	91.2086	2130.96	93.4963	2130.96	91.4232
2132.88	94.198	2132.88	90.9827	2132.88	91.1385	2132.88	89.7212	2132.88	88.3721	2132.88	91.1558	2132.88	93.4657	2132.88	91.4169
2134.81	94.2581	2134.81	91.0273	2134.81	91.2037	2134.81	89.7748	2134.81	88.3437	2134.81	91.1836	2134.81	93.5138	2134.81	91.6365
2136.74	94.3319	2136.74	90.9707	2136.74	91.2178	2136.74	89.9112	2136.74	88.2992	2136.74	91.2403	2136.74	93.5087	2136.74	91.8093
2138.67	94.323	2138.67	90.9084	2138.67	91.2329	2138.67	89.8861	2138.67	88.2006	2138.67	91.13	2138.67	93.3619	2138.67	91.7217
2140.6	94.3491	2140.6	90.8936	2140.6	91.2289	2140.6	89.7176	2140.6	88.2688	2140.6	91.0721	2140.6	93.2555	2140.6	91.5949
2142.53	94.2416	2142.53	90.8246	2142.53	91.1839	2142.53	89.5311	2142.53	88.2174	2142.53	91.0469	2142.53	93.1858	2142.53	91.4616
2144.45	94.1608	2144.45	90.8027	2144.45	91.2704	2144.45	89.6488	2144.45	88.1591	2144.45	91.0316	2144.45	93.3133	2144.45	91.3948
2146.38	94.3094	2146.38	90.7587	2146.38	91.1904	2146.38	89.7042	2146.38	88.0766	2146.38	91.0523	2146.38	93.2969	2146.38	91.4391
2148.31	94.5041	2148.31	90.8849	2148.31	91.2614	2148.31	89.8667	2148.31	88.2559	2148.31	91.2702	2148.31	93.2734	2148.31	91.6326
2150.24	94.3549	2150.24	90.9458	2150.24	91.4248	2150.24	90.0241	2150.24	88.349	2150.24	91.2673	2150.24	93.2268	2150.24	91.8485
2152.17	94.5072	2152.17	91.0473	2152.17	91.6018	2152.17	90.464	2152.17	88.4981	2152.17	91.4587	2152.17	93.5031	2152.17	92.1776
2154.1	94.6482	2154.1	90.9346	2154.1	91.5633	2154.1	90.4289	2154.1	88.6266	2154.1	91.5388	2154.1	93.5733	2154.1	92.2276
2156.03	95.102	2156.03	90.6762	2156.03	91.7917	2156.03	90.5014	2156.03	89.0295	2156.03	91.6868	2156.03	93.3932	2156.03	92.4201
2157.95	95.2801	2157.95	90.7051	2157.95	92.2104	2157.95	90.8178	2157.95	89.1854	2157.95	91.7593	2157.95	93.2619	2157.95	92.6977
2159.88	94.678	2159.88	90.3485	2159.88	91.4734	2159.88	90.2601	2159.88	88.6234	2159.88	91.2334	2159.88	92.7688	2159.88	92.2085
2161.81	94.573	2161.81	90.0509	2161.81	90.5652	2161.81	89.681	2161.81	88.0367	2161.81	90.7681	2161.81	92.4012	2161.81	91.7465
2163.74	94.6712	2163.74	90.3129	2163.74	90.8767	2163.74	89.8522	2163.74	87.9822	2163.74	91.0201	2163.74	92.8275	2163.74	91.872
2165.67	94.259	2165.67	90.356	2165.67	91.1319	2165.67	89.7488	2165.67	87.7685	2165.67	91.0445	2165.67	92.7799	2165.67	91.5865
2167.6	93.9676	2167.6	90.1627	2167.6	90.9629	2167.6	89.3532	2167.6	87.506	2167.6	90.7822	2167.6	92.5513	2167.6	91.1347
2169.53	93.8461	2169.53	90.0315	2169.53	90.8136	2169.53	89.1839	2169.53	87.4448	2169.53	90.6769	2169.53	92.5513	2169.53	90.917
2171.45	94.0612	2171.45	89.9861	2171.45	90.9437	2171.45	89.3461	2171.45	87.6232	2171.45	90.7665	2171.45	92.7818	2171.45	91.0978
2173.38	94.0794	2173.38	90.1513	2173.38	91.0937	2173.38	89.576	2173.38	87.799	2173.38	90.722	2173.38	93.0279	2173.38	91.4056
2175.31	94.0168	2175.31	90.2022	2175.31	91.0192	2175.31	89.51	2175.31	87.6774	2175.31	90.691	2175.31	92.9236	2175.31	91.47
2177.24	94.004	2177.24	90.19	2177.24	90.8463	2177.24	89.2989	2177.24	87.5068	2177.24	90.6892	2177.24	92.7978	2177.24	91.2032
2179.17	93.9957	2179.17	90.4514	2179.17	90.9089	2179.17	89.3083	2179.17	87.5817	2179.17	90.8086	2179.17	92.7905	2179.17	91.2828
2181.1	93.8558	2181.1	90.4642	2181.1	90.8869	2181.1	89.3258	2181.1	87.6278	2181.1	90.8184	2181.1	92.8106	2181.1	91.1895
2183.02	93.7607	2183.02	90.2485	2183.02	90.8199	2183.02	89.4563	2183.02	87.5911	2183.02	90.7534	2183.02	92.9905	2183.02	90.9915
2184.95	93.7065	2184.95	90.1504	2184.95	90.6807	2184.95	89.1611	2184.95	87.3421	2184.95	90.4814	2184.95	92.819	2184.95	90.7465
2186.88	93.7954	2186.88	90.1857	2186.88	90.5963	2186.88	89.0187	2186.88	87.2971	2186.88	90.4313	2186.88	92.6588	2186.88	90.783
2188.81	93.7635	2188.81	90.147	2188.81	90.587	2188.81	89.0351	2188.81	87.2179	2188.81	90.4396	2188.81	92.6586	2188.81	90.8351
2190.74	93.8608	2190.74	90.1618	2190.74	90.6341	2190.74	89.0339	2190.74	87.348	2190.74	90.5983	2190.74	92.7517	2190.74	90.9379
2192.67	93.6819	2192.67	90.1996	2192.67	90.7175	2192.67	88.9559	2192.67	87.4791	2192.67	90.6789	2192.67	92.823	2192.67	90.9284
2194.59	93.6909	2194.59	90.3283	2194.59	90.7156	2194.59	88.9556	2194.59	87.5493	2194.59	90.7613	2194.59	92.936	2194.59	90.9314
2196.52	93.9156	2196.52	90.5063	2196.52	90.7552	2196.52	89.0602	2196.52	87.5301	2196.52	90.8161	2196.52	93.0274	2196.52	91.0676
2198.45	93.9502	2198.45	90.5208	2198.45	90.7743	2198.45	89.0598	2198.45	87.4763	2198.45	90.7888	2198.45	93.1008	2198.45	91.1188
2200.38	93.7405	2200.38	90.5532	2200.38	90.6827	2200.38	89.0959	2200.38	87.5104	2200.38	90.7036	2200.38	92.9795	2200.38	90.984
2202.31	93.8659	2202.31	90.6278	2202.31	90.6813	2202.31	89.1853	2202.31	87.6377	2202.31	90.6514	2202.31	92.9797	2202.31	90.9329
2204.24	93.9901	2204.24	90.8042	2204.24	90.7227	2204.24	89.2942	2204.24	87.6635	2204.24	90.6113	2204.24	93.0612	2204.24	90.9925
2206.17	94.0122	2206.17	90.9586	2206.17	90.7926	2206.17	89.3593	2206.17	87.6462	2206.17	90.6811	2206.17	93.1299	2206.17	91.0292
2208.09	93.8994	2208.09	90.8403	2208.09	90.7136	2208.09	89.2233	2208.09	87.4998	2208.09	90.6575	2208.09	92.9892	2208.09	90.8182
2210.02	93.8938	2210.02	90.7452	2210.02	90.6428	2210.02	89.1069	2210.02	87.4099	2210.02	90.5846	2210.02	92.9532	2210.02	90.8114
2211.95	93.8588	2211.95	90.7432	2211.95	90.6125	2211.95	89.0436	2211.95	87.4672	2211.95	90.5826	2211.95	93.0753	2211.95	90.8771
2213.88	93.8167	2213.88	90.7302	2213.88	90.6373	2213.88	89.0854	2213.88	87.5892	2213.88	90.636	2213.88	93.2172	2213.88	90.9191
2215.81	93.8731	2215.81	90.7618	2215.81	90.5984	2215.81	89.0423	2215.81	87.5115	2215.81	90.5716	2215.81	93.1173	2215.81	90.7335
2217.74	93.9877	2217.74	90.8458	2217.74	90.6271	2217.74	89.0508	2217.74	87.5048	2217.74	90.5972	2217.74	93.1267	2217.74	90.7131
2219.66	93.9984	2219.66	90.7162	2219.66	90.4828	2219.66	88.8901	2219.66	87.444	2219.66	90.5738	2219.66	93.1151	2219.66	90.7636
2221.59	94.0094	2221.59	90.7961	2221.59	90.5169	2221.59	88.9392	2221.59	87.5094	2221.59	90.6139	2221.59	93.1272	2221.59	90.8768
2223.52	94.1041	2223.52	90.9537	2223.52	90.6547	2223.52	89.0772	2223.52	87.5962	2223.52	90.6999	2223.52	93.1298	2223.52	90.8948
2225.45	94.2252	2225.45	90.94	2225.45	90.5643	2225.45	89.0003	2225.45	87.5024	2225.45	90.6963	2225.45	93.1618	2225.45	90.7771
2227.38	94.0715	2227.38	90.9167	2227.38	90.4126	2227.38	88.9678	2227.38	87.3932	2227.38	90.6011	2227.38	93.1633	2227.38	90.6768
2229.31	94.0378	2229.31	91.0356	2229.31	90.5312	2229.31	89.1015	2229.31	87.4631	2229.31	90.6857	2229.31	93.3048	2229.31	90.7393
2231.24	94.1152	2231.24	91.1144	2231.24	90.5442	2231.24	89.0549	2231.24	87.4379	2231.24	90.7005	2231.24	93.3074	2231.24	90.8101
2233.16	94.1191	2233.16	91.0671	2233.16	90.5044	2233.16	88.9889	2233.16	87.3891	2233.16	90.6986	2233.16	93.2571	2233.16	90.8119
2235.09	94.0495	2235.09	90.9717	2235.09	90.5115	2235.09	88.9545	2235.09	87.3571	2235.09	90.6846	2235.09	93.2736	2235.09	90.7417
2237.02	93.9725	2237.02	90.9561	2237.02	90.4953	2237.02	88.8739	2237.02	87.3146	2237.02	90.6518	2237.02	93.191	2237.02	90.6164
2238.95	93.9544	2238.95	90.9526	2238.95	90.4252	2238.95	88.8362	2238.95	87.2546	2238.95	90.5831	2238.95	93.13	2238.95	90.5583
2240.88	94.0031	2240.88	90.9926	2240.88	90.3758	2240.88	88.9044	2240.88	87.2991	2240.88	90.6017	2240.88	93.2347	2240.88	90.6589
2242.81	93.9339	2242.81	90.9914	2242.81	90.4227	2242.81	88.8552	2242.81	87.2312	2242.81	90.5405	2242.81	93.2902	2242.81	90.6854
2244.74	93.8818	2244.74	91.0215	2244.74	90.4579	2244.74	88.8169	2244.74	87.1534	2244.74	90.5085	2244.74	93.2163	2244.74	90.6315
2246.66	93.8457	2246.66	90.9762	2246.66	90.3217	2246.66	88.7434	2246.66	87.1327	2246.66	90.4792	2246.66	93.1575	2246.66	90.4851
2248.59	93.9046	2248.59	90.9873	2248.59	90.3478	2248.59	88.7557	2248.59	87.2134	2248.59	90.5844	2248.59	93.2123	2248.59	90.5147
2250.52	93.9512	2250.52	90.9498	2250.52	90.3328	2250.52	88.7109	2250.52	87.1794	2250.52	90.577	2250.52	93.1588	2250.52	90.4738
2252.45	93.9706	2252.45	90.9874	2252.45	90.3345	2252.45	88.7021	2252.45	87.2183	2252.45	90.5173	2252.45	93.2096	2252.45	90.471
2254.38	93.9569	2254.38	90.9557	2254.38	90.2928	2254.38	88.6659	2254.38	87.147	2254.38	90.3903	2254.38	93.1849	2254.38	90.4328
2256.31	93.9346	2256.31	90.8882	2256.31	90.2706	2256.31	88.5941	2256.31	86.992	2256.31	90.3425	2256.31	93.1078	2256.31	90.4078
2258.23	93.9427	2258.23	90.8877	2258.23	90.2515	2258.23	88.6082	2258.23	86.9623	2258.23	90.3515	2258.23	93.1096	2258.23	90.4191
2260.16	93.9547	2260.16	90.9841	2260.16	90.3017	2260.16	88.679	2260.16	87.0752	2260.16	90.4086	2260.16	93.2691	2260.16	90.5018
2262.09	93.9589	2262.09	91.072	2262.09	90.2595	2262.09	88.66	2262.09	87.0181	2262.09	90.3531	2262.09	93.3314	2262.09	90.507
2264.02	93.9416	2264.02	91.0527	2264.02	90.1808	2264.02	88.6348	2264.02	86.9901	2264.02	90.3389	2264.02	93.3352	2264.02	90.4647
2265.95	93.9162	2265.95	90.9519	2265.95	90.1165	2265.95	88.5836	2265.95	86.9399	2265.95	90.3223	2265.95	93.2501	2265.95	90.3727
2267.88	93.9567	2267.88	90.9227	2267.88	90.1024	2267.88	88.5518	2267.88	86.8599	2267.88	90.3734	2267.88	93.2573	2267.88	90.3742
2269.8	93.872	2269.8	90.9321	2269.8	90.1206	2269.8	88.4892	2269.8	86.8205	2269.8	90.3014	2269.8	93.2354	2269.8	90.3635
2271.73	93.8145	2271.73	90.9762	2271.73	90.1374	2271.73	88.4775	2271.73	86.7918	2271.73	90.2487	2271.73	93.2304	2271.73	90.3456
2273.66	93.7869	2273.66	90.9214	2273.66	90.0812	2273.66	88.3958	2273.66	86.7133	2273.66	90.2381	2273.66	93.1703	2273.66	90.2764
2275.59	93.8018	2275.59	90.8944	2275.59	90.0377	2275.59	88.3447	2275.59	86.7038	2275.59	90.2324	2275.59	93.1624	2275.59	90.2118
2277.52	93.8153	2277.52	90.8811	2277.52	89.9823	2277.52	88.309	2277.52	86.6266	2277.52	90.2062	2277.52	93.1296	2277.52	90.0927
2279.45	93.7602	2279.45	90.8629	2279.45	89.9169	2279.45	88.2666	2279.45	86.5459	2279.45	90.1582	2279.45	93.0865	2279.45	89.9922
2281.38	93.6899	2281.38	90.8077	2281.38	89.8277	2281.38	88.1865	2281.38	86.5061	2281.38	90.0376	2281.38	93.0578	2281.38	89.9549
2283.3	93.6634	2283.3	90.7801	2283.3	89.804	2283.3	88.1117	2283.3	86.4603	2283.3	90.0275	2283.3	93.0516	2283.3	89.9444
2285.23	93.5958	2285.23	90.7325	2285.23	89.7853	2285.23	88.0453	2285.23	86.3653	2285.23	89.989	2285.23	93.0098	2285.23	89.9059
2287.16	93.6067	2287.16	90.7384	2287.16	89.7622	2287.16	88.0365	2287.16	86.2993	2287.16	89.9265	2287.16	92.9706	2287.16	89.8777
2289.09	93.5931	2289.09	90.7609	2289.09	89.7463	2289.09	88.0559	2289.09	86.3081	2289.09	89.8953	2289.09	92.9868	2289.09	89.8544
2291.02	93.5809	2291.02	90.7947	2291.02	89.7076	2291.02	88.0411	2291.02	86.3375	2291.02	89.8936	2291.02	93.0212	2291.02	89.8453
2292.95	93.5541	2292.95	90.8308	2292.95	89.7218	2292.95	88.0202	2292.95	86.3368	2292.95	89.9154	2292.95	93.0694	2292.95	89.8464
2294.88	93.5535	2294.88	90.8175	2294.88	89.6989	2294.88	88.0307	2294.88	86.322	2294.88	89.9277	2294.88	93.0687	2294.88	89.8602
2296.8	93.5385	2296.8	90.8088	2296.8	89.6457	2296.8	88.0239	2296.8	86.2896	2296.8	89.9041	2296.8	93.0393	2296.8	89.8276
2298.73	93.5436	2298.73	90.8177	2298.73	89.6486	2298.73	88.0074	2298.73	86.2777	2298.73	89.9047	2298.73	93.0558	2298.73	89.7913
2300.66	93.5315	2300.66	90.8002	2300.66	89.6374	2300.66	87.9644	2300.66	86.2294	2300.66	89.8624	2300.66	93.0655	2300.66	89.7675
2302.59	93.5076	2302.59	90.7872	2302.59	89.5863	2302.59	87.9191	2302.59	86.1969	2302.59	89.8167	2302.59	93.0446	2302.59	89.7399
2304.52	93.492	2304.52	90.7589	2304.52	89.5349	2304.52	87.8918	2304.52	86.1896	2304.52	89.7972	2304.52	93.0019	2304.52	89.7271
2306.45	93.5303	2306.45	90.7708	2306.45	89.5048	2306.45	87.8813	2306.45	86.1606	2306.45	89.8017	2306.45	92.9985	2306.45	89.7135
2308.38	93.5275	2308.38	90.7976	2308.38	89.5251	2308.38	87.8765	2308.38	86.1382	2308.38	89.8209	2308.38	93.0201	2308.38	89.7004
2310.3	93.4955	2310.3	90.7808	2310.3	89.4964	2310.3	87.8494	2310.3	86.1063	2310.3	89.8217	2310.3	93.0011	2310.3	89.6843
2312.23	93.4871	2312.23	90.7285	2312.23	89.3904	2312.23	87.7978	2312.23	86.0547	2312.23	89.7446	2312.23	92.9602	2312.23	89.6289
2314.16	93.4756	2314.16	90.7235	2314.16	89.335	2314.16	87.77	2314.16	86.0348	2314.16	89.7179	2314.16	92.9682	2314.16	89.5912
2316.09	93.444	2316.09	90.6814	2316.09	89.262	2316.09	87.7259	2316.09	85.96	2316.09	89.653	2316.09	92.9305	2316.09	89.5773
2318.02	93.3884	2318.02	90.6254	2318.02	89.1604	2318.02	87.655	2318.02	85.8787	2318.02	89.597	2318.02	92.8924	2318.02	89.5451
2319.95	93.3396	2319.95	90.6516	2319.95	89.1013	2319.95	87.6414	2319.95	85.8862	2319.95	89.6459	2319.95	92.8929	2319.95	89.5079
2321.87	93.2632	2321.87	90.6178	2321.87	88.9978	2321.87	87.6454	2321.87	85.8234	2321.87	89.6114	2321.87	92.8314	2321.87	89.4252
2323.8	93.1748	2323.8	90.5322	2323.8	88.8769	2323.8	87.6213	2323.8	85.7103	2323.8	89.5133	2323.8	92.7273	2323.8	89.298
2325.73	93.2956	2325.73	90.6354	2325.73	88.9383	2325.73	87.6125	2325.73	85.7752	2325.73	89.586	2325.73	92.8087	2325.73	89.3862
2327.66	93.4085	2327.66	90.7521	2327.66	89.0123	2327.66	87.6329	2327.66	85.8623	2327.66	89.6671	2327.66	92.886	2327.66	89.4714
2329.59	93.4326	2329.59	90.7929	2329.59	88.985	2329.59	87.6268	2329.59	85.8728	2329.59	89.6813	2329.59	92.909	2329.59	89.4889
2331.52	93.475	2331.52	90.8376	2331.52	88.9648	2331.52	87.6356	2331.52	85.8945	2331.52	89.7121	2331.52	92.9378	2331.52	89.517
2333.45	93.4689	2333.45	90.8435	2333.45	88.9618	2333.45	87.651	2333.45	85.8935	2333.45	89.7199	2333.45	92.927	2333.45	89.5041
2335.37	93.4485	2335.37	90.8415	2335.37	88.9504	2335.37	87.6493	2335.37	85.8798	2335.37	89.7037	2335.37	92.9195	2335.37	89.4789
2337.3	93.4233	2337.3	90.8517	2337.3	88.9484	2337.3	87.6477	2337.3	85.847	2337.3	89.6922	2337.3	92.9379	2337.3	89.4821
2339.23	93.4682	2339.23	90.8667	2339.23	88.9392	2339.23	87.6299	2339.23	85.8448	2339.23	89.6693	2339.23	92.9479	2339.23	89.5121
2341.16	93.4789	2341.16	90.873	2341.16	88.9332	2341.16	87.6094	2341.16	85.8643	2341.16	89.6748	2341.16	92.956	2341.16	89.5182
2343.09	93.4137	2343.09	90.8695	2343.09	88.971	2343.09	87.588	2343.09	85.8474	2343.09	89.657	2343.09	92.9413	2343.09	89.4777
2345.01	93.4239	2345.01	90.8816	2345.01	89.0717	2345.01	87.5983	2345.01	85.8398	2345.01	89.6544	2345.01	92.9514	2345.01	89.4894
2346.94	93.4416	2346.94	90.9199	2346.94	89.1867	2346.94	87.6101	2346.94	85.8557	2346.94	89.681	2346.94	92.9643	2346.94	89.5033
2348.87	93.4034	2348.87	90.9048	2348.87	89.2537	2348.87	87.6124	2348.87	85.8382	2348.87	89.6649	2348.87	92.9523	2348.87	89.4726
2350.8	93.4543	2350.8	90.9387	2350.8	89.1927	2350.8	87.6309	2350.8	85.8517	2350.8	89.6849	2350.8	92.9653	2350.8	89.4883
2352.73	93.4543	2352.73	90.9774	2352.73	89.066	2352.73	87.6377	2352.73	85.8641	2352.73	89.7259	2352.73	92.9788	2352.73	89.5002
2354.66	93.418	2354.66	90.9689	2354.66	88.9609	2354.66	87.6359	2354.66	85.8605	2354.66	89.7024	2354.66	92.9989	2354.66	89.4944
2356.59	93.4262	2356.59	90.9744	2356.59	88.8903	2356.59	87.6368	2356.59	85.8584	2356.59	89.698	2356.59	93.0078	2356.59	89.4845
2358.51	93.3655	2358.51	90.9242	2358.51	88.8199	2358.51	87.605	2358.51	85.79	2358.51	89.6583	2358.51	92.9475	2358.51	89.4273
2360.44	93.4052	2360.44	90.9559	2360.44	88.7897	2360.44	87.6046	2360.44	85.8066	2360.44	89.6697	2360.44	92.9684	2360.44	89.4393
2362.37	93.4507	2362.37	90.947	2362.37	88.8154	2362.37	87.5786	2362.37	85.7775	2362.37	89.6537	2362.37	92.9508	2362.37	89.4161
2364.3	93.47	2364.3	90.9696	2364.3	88.8651	2364.3	87.5883	2364.3	85.7798	2364.3	89.6717	2364.3	92.9539	2364.3	89.4458
2366.23	93.427	2366.23	90.9532	2366.23	88.9186	2366.23	87.5737	2366.23	85.7617	2366.23	89.6516	2366.23	92.9386	2366.23	89.4287
2368.16	93.387	2368.16	90.9491	2368.16	88.9775	2368.16	87.5549	2368.16	85.7443	2368.16	89.6364	2368.16	92.9476	2368.16	89.3882
2370.09	93.4075	2370.09	90.9608	2370.09	89.0567	2370.09	87.5605	2370.09	85.7397	2370.09	89.6366	2370.09	92.957	2370.09	89.3656
2372.01	93.4242	2372.01	90.9898	2372.01	89.1483	2372.01	87.5683	2372.01	85.7563	2372.01	89.67	2372.01	92.9744	2372.01	89.3866
2373.94	93.4191	2373.94	90.9942	2373.94	89.2238	2373.94	87.5518	2373.94	85.7262	2373.94	89.6638	2373.94	92.9567	2373.94	89.3766
2375.87	93.4438	2375.87	90.993	2375.87	89.294	2375.87	87.5218	2375.87	85.6745	2375.87	89.6466	2375.87	92.9397	2375.87	89.3399
2377.8	93.4456	2377.8	90.9859	2377.8	89.3526	2377.8	87.4941	2377.8	85.6636	2377.8	89.6243	2377.8	92.9429	2377.8	89.3322
2379.73	93.4137	2379.73	90.9896	2379.73	89.4046	2379.73	87.4795	2379.73	85.6705	2379.73	89.6248	2379.73	92.9503	2379.73	89.3456
2381.66	93.3894	2381.66	90.991	2381.66	89.433	2381.66	87.4574	2381.66	85.6214	2381.66	89.6159	2381.66	92.9361	2381.66	89.3172
2383.59	93.354	2383.59	90.9891	2383.59	89.4451	2383.59	87.4291	2383.59	85.589	2383.59	89.6124	2383.59	92.9354	2383.59	89.2823
2385.51	93.3068	2385.51	90.9714	2385.51	89.4362	2385.51	87.4008	2385.51	85.5652	2385.51	89.5725	2385.51	92.9293	2385.51	89.2467
2387.44	93.284	2387.44	90.9799	2387.44	89.4227	2387.44	87.3864	2387.44	85.5484	2387.44	89.5566	2387.44	92.9184	2387.44	89.2422
2389.37	93.2662	2389.37	90.9791	2389.37	89.4105	2389.37	87.3672	2389.37	85.5372	2389.37	89.5395	2389.37	92.9132	2389.37	89.2186
2391.3	93.2433	2391.3	90.991	2391.3	89.3998	2391.3	87.3434	2391.3	85.5249	2391.3	89.5324	2391.3	92.9183	2391.3	89.1926
2393.23	93.265	2393.23	90.9913	2393.23	89.3816	2393.23	87.3231	2393.23	85.4973	2393.23	89.5353	2393.23	92.909	2393.23	89.174
2395.16	93.2941	2395.16	90.9911	2395.16	89.3753	2395.16	87.3109	2395.16	85.4735	2395.16	89.5337	2395.16	92.9036	2395.16	89.1594
2397.08	93.2696	2397.08	90.9853	2397.08	89.3865	2397.08	87.3209	2397.08	85.4764	2397.08	89.5213	2397.08	92.9135	2397.08	89.1643
2399.01	93.2761	2399.01	91.0008	2399.01	89.3838	2399.01	87.3403	2399.01	85.4981	2399.01	89.5371	2399.01	92.9399	2399.01	89.1841
2400.94	93.2565	2400.94	90.9968	2400.94	89.381	2400.94	87.3173	2400.94	85.4758	2400.94	89.5278	2400.94	92.9464	2400.94	89.1697
2402.87	93.2335	2402.87	90.9894	2402.87	89.3547	2402.87	87.2838	2402.87	85.42	2402.87	89.5094	2402.87	92.922	2402.87	89.1359
2404.8	93.2447	2404.8	90.9762	2404.8	89.2926	2404.8	87.2284	2404.8	85.3564	2404.8	89.4754	2404.8	92.8742	2404.8	89.0895
2406.73	93.2663	2406.73	90.9821	2406.73	89.2839	2406.73	87.1873	2406.73	85.348	2406.73	89.4629	2406.73	92.8808	2406.73	89.0802
2408.66	93.2561	2408.66	91.0026	2408.66	89.2769	2408.66	87.1698	2408.66	85.3316	2408.66	89.4474	2408.66	92.9019	2408.66	89.0842
2410.58	93.2296	2410.58	91.0033	2410.58	89.2649	2410.58	87.15	2410.58	85.2985	2410.58	89.4226	2410.58	92.91	2410.58	89.0801
2412.51	93.2069	2412.51	90.9851	2412.51	89.2537	2412.51	87.1366	2412.51	85.2548	2412.51	89.4078	2412.51	92.8937	2412.51	89.0614
2414.44	93.2234	2414.44	90.9523	2414.44	89.2263	2414.44	87.099	2414.44	85.1992	2414.44	89.3667	2414.44	92.8523	2414.44	88.9918
2416.37	93.186	2416.37	90.9414	2416.37	89.204	2416.37	87.043	2416.37	85.1737	2416.37	89.3392	2416.37	92.8129	2416.37	88.9322
2418.3	93.1536	2418.3	90.9095	2418.3	89.1827	2418.3	87.0111	2418.3	85.1588	2418.3	89.314	2418.3	92.7891	2418.3	88.9131
2420.23	93.1709	2420.23	90.8928	2420.23	89.1695	2420.23	86.9982	2420.23	85.1186	2420.23	89.2883	2420.23	92.7637	2420.23	88.9102
2422.15	93.1874	2422.15	90.9016	2422.15	89.1658	2422.15	86.979	2422.15	85.0638	2422.15	89.2828	2422.15	92.7572	2422.15	88.9154
2424.08	93.168	2424.08	90.8965	2424.08	89.143	2424.08	86.9401	2424.08	85.037	2424.08	89.2666	2424.08	92.7431	2424.08	88.8778
2426.01	93.1591	2426.01	90.933	2426.01	89.182	2426.01	86.9454	2426.01	85.0542	2426.01	89.274	2426.01	92.7566	2426.01	88.8779
2427.94	93.1347	2427.94	90.9197	2427.94	89.1524	2427.94	86.919	2427.94	85.0208	2427.94	89.2363	2427.94	92.7383	2427.94	88.8554
2429.87	93.1187	2429.87	90.8768	2429.87	89.0904	2429.87	86.8768	2429.87	84.9874	2429.87	89.1976	2429.87	92.7252	2429.87	88.8104
2431.8	93.1251	2431.8	90.8974	2431.8	89.0843	2431.8	86.8596	2431.8	84.9566	2431.8	89.1846	2431.8	92.7253	2431.8	88.7859
2433.72	93.1053	2433.72	90.9093	2433.72	89.0927	2433.72	86.8504	2433.72	84.9313	2433.72	89.167	2433.72	92.7247	2433.72	88.7797
2435.65	93.0849	2435.65	90.8656	2435.65	89.0625	2435.65	86.8203	2435.65	84.919	2435.65	89.1422	2435.65	92.7109	2435.65	88.7549
2437.58	93.0856	2437.58	90.8453	2437.58	89.0169	2437.58	86.771	2437.58	84.8729	2437.58	89.1028	2437.58	92.7277	2437.58	88.7232
2439.51	93.0615	2439.51	90.8489	2439.51	88.9719	2439.51	86.7336	2439.51	84.8124	2439.51	89.0523	2439.51	92.7164	2439.51	88.6714
2441.44	93.0344	2441.44	90.8569	2441.44	88.9766	2441.44	86.7284	2441.44	84.8111	2441.44	89.0372	2441.44	92.6936	2441.44	88.6579
2443.37	93.0609	2443.37	90.8461	2443.37	88.9599	2443.37	86.7013	2443.37	84.7951	2443.37	89.0139	2443.37	92.6488	2443.37	88.6366
2445.3	93.0656	2445.3	90.814	2445.3	88.9333	2445.3	86.676	2445.3	84.7422	2445.3	88.9917	2445.3	92.6224	2445.3	88.6029
2447.22	93.0527	2447.22	90.7958	2447.22	88.906	2447.22	86.6293	2447.22	84.6874	2447.22	88.9649	2447.22	92.6031	2447.22	88.5757
2449.15	93.0438	2449.15	90.7561	2449.15	88.8752	2449.15	86.5761	2449.15	84.6455	2449.15	88.9293	2449.15	92.5926	2449.15	88.5313
2451.08	93.0065	2451.08	90.7141	2451.08	88.8442	2451.08	86.5249	2451.08	84.5919	2451.08	88.8675	2451.08	92.5734	2451.08	88.4631
2453.01	93.0029	2453.01	90.7044	2453.01	88.821	2453.01	86.4959	2453.01	84.5533	2453.01	88.8363	2453.01	92.5567	2453.01	88.4385
2454.94	93.0044	2454.94	90.6883	2454.94	88.7882	2454.94	86.4368	2454.94	84.5164	2454.94	88.7968	2454.94	92.5281	2454.94	88.4137
2456.87	92.9849	2456.87	90.6615	2456.87	88.7478	2456.87	86.3725	2456.87	84.4829	2456.87	88.7424	2456.87	92.4983	2456.87	88.3751
2458.8	92.9955	2458.8	90.6754	2458.8	88.7082	2458.8	86.336	2458.8	84.4504	2458.8	88.7207	2458.8	92.4756	2458.8	88.3477
2460.72	92.9853	2460.72	90.6836	2460.72	88.6792	2460.72	86.3158	2460.72	84.3717	2460.72	88.6917	2460.72	92.468	2460.72	88.3073
2462.65	92.9651	2462.65	90.6754	2462.65	88.6966	2462.65	86.2939	2462.65	84.3464	2462.65	88.6657	2462.65	92.4758	2462.65	88.2729
2464.58	92.9367	2464.58	90.6809	2464.58	88.6921	2464.58	86.2718	2464.58	84.3382	2464.58	88.6566	2464.58	92.4722	2464.58	88.2577
2466.51	92.9147	2466.51	90.682	2466.51	88.6474	2466.51	86.2285	2466.51	84.2894	2466.51	88.6019	2466.51	92.4361	2466.51	88.2168
2468.44	92.9148	2468.44	90.6716	2468.44	88.6385	2468.44	86.1933	2468.44	84.2611	2468.44	88.5549	2468.44	92.4166	2468.44	88.2184
2470.37	92.9206	2470.37	90.6495	2470.37	88.6314	2470.37	86.1615	2470.37	84.2321	2470.37	88.5156	2470.37	92.3874	2470.37	88.1965
2472.29	92.8899	2472.29	90.6283	2472.29	88.5993	2472.29	86.1458	2472.29	84.2075	2472.29	88.4787	2472.29	92.3606	2472.29	88.1613
2474.22	92.8639	2474.22	90.6065	2474.22	88.5686	2474.22	86.1198	2474.22	84.1665	2474.22	88.4467	2474.22	92.3552	2474.22	88.1226
2476.15	92.8586	2476.15	90.6055	2476.15	88.5721	2476.15	86.0828	2476.15	84.1141	2476.15	88.4086	2476.15	92.3426	2476.15	88.0846
2478.08	92.8505	2478.08	90.6135	2478.08	88.5712	2478.08	86.0834	2478.08	84.0757	2478.08	88.3668	2478.08	92.3257	2478.08	88.0689
2480.01	92.8363	2480.01	90.5941	2480.01	88.5017	2480.01	86.0541	2480.01	84.0327	2480.01	88.3294	2480.01	92.2928	2480.01	88.0267
2481.94	92.8165	2481.94	90.5723	2481.94	88.4667	2481.94	85.9998	2481.94	83.9941	2481.94	88.3152	2481.94	92.2762	2481.94	87.9767
2483.86	92.8198	2483.86	90.5688	2483.86	88.4878	2483.86	85.9755	2483.86	83.987	2483.86	88.3322	2483.86	92.281	2483.86	87.9698
2485.79	92.7959	2485.79	90.5452	2485.79	88.4948	2485.79	85.9358	2485.79	83.9792	2485.79	88.2804	2485.79	92.2589	2485.79	87.9647
2487.72	92.8069	2487.72	90.5332	2487.72	88.4627	2487.72	85.8964	2487.72	83.9612	2487.72	88.2464	2487.72	92.2431	2487.72	87.9456
2489.65	92.8323	2489.65	90.5665	2489.65	88.4271	2489.65	85.8504	2489.65	83.9373	2489.65	88.2487	2489.65	92.2489	2489.65	87.9276
2491.58	92.817	2491.58	90.5956	2491.58	88.4288	2491.58	85.841	2491.58	83.911	2491.58	88.2408	2491.58	92.2256	2491.58	87.9228
2493.51	92.789	2493.51	90.5978	2493.51	88.4114	2493.51	85.8762	2493.51	83.9094	2493.51	88.2672	2493.51	92.2226	2493.51	87.9195
2495.44	92.7968	2495.44	90.5824	2495.44	88.3776	2495.44	85.8665	2495.44	83.8898	2495.44	88.2593	2495.44	92.2274	2495.44	87.9074
2497.36	92.8096	2497.36	90.563	2497.36	88.3405	2497.36	85.7989	2497.36	83.851	2497.36	88.2015	2497.36	92.2052	2497.36	87.874
2499.29	92.7997	2499.29	90.521	2499.29	88.3288	2499.29	85.7605	2499.29	83.829	2499.29	88.1612	2499.29	92.1875	2499.29	87.8517
2501.22	92.7707	2501.22	90.4957	2501.22	88.3244	2501.22	85.761	2501.22	83.8101	2501.22	88.1575	2501.22	92.1632	2501.22	87.8358
2503.15	92.763	2503.15	90.5247	2503.15	88.3379	2503.15	85.7584	2503.15	83.7884	2503.15	88.1971	2503.15	92.1622	2503.15	87.8564
2505.08	92.7599	2505.08	90.5365	2505.08	88.3339	2505.08	85.7259	2505.08	83.7656	2505.08	88.1944	2505.08	92.1567	2505.08	87.8461
2507.01	92.7426	2507.01	90.5212	2507.01	88.3113	2507.01	85.6945	2507.01	83.7581	2507.01	88.1772	2507.01	92.1617	2507.01	87.806
2508.93	92.7424	2508.93	90.4663	2508.93	88.2525	2508.93	85.6334	2508.93	83.7056	2508.93	88.1127	2508.93	92.1238	2508.93	87.7588
2510.86	92.7379	2510.86	90.4591	2510.86	88.2314	2510.86	85.5797	2510.86	83.6821	2510.86	88.0601	2510.86	92.1104	2510.86	87.7327
2512.79	92.7062	2512.79	90.4957	2512.79	88.2553	2512.79	85.5877	2512.79	83.6759	2512.79	88.0694	2512.79	92.1358	2512.79	87.7397
2514.72	92.6957	2514.72	90.5097	2514.72	88.2572	2514.72	85.6174	2514.72	83.6405	2514.72	88.0796	2514.72	92.1268	2514.72	87.7365
2516.65	92.7129	2516.65	90.4805	2516.65	88.2305	2516.65	85.5774	2516.65	83.6196	2516.65	88.0433	2516.65	92.0779	2516.65	87.6958
2518.58	92.717	2518.58	90.4629	2518.58	88.2058	2518.58	85.5426	2518.58	83.6215	2518.58	87.9951	2518.58	92.0564	2518.58	87.6776
2520.51	92.6784	2520.51	90.481	2520.51	88.1893	2520.51	85.5223	2520.51	83.6039	2520.51	87.9931	2520.51	92.0657	2520.51	87.6677
2522.43	92.631	2522.43	90.4609	2522.43	88.1717	2522.43	85.4767	2522.43	83.5598	2522.43	88.0012	2522.43	92.0818	2522.43	87.6456
2524.36	92.6405	2524.36	90.4457	2524.36	88.1483	2524.36	85.4447	2524.36	83.5339	2524.36	87.9629	2524.36	92.0787	2524.36	87.6089
2526.29	92.6384	2526.29	90.3735	2526.29	88.1735	2526.29	85.4507	2526.29	83.5635	2526.29	87.9524	2526.29	92.1044	2526.29	87.5698
2528.22	92.6482	2528.22	90.3007	2528.22	88.1948	2528.22	85.4701	2528.22	83.5465	2528.22	87.9635	2528.22	92.0535	2528.22	87.547
2530.15	92.6826	2530.15	90.3647	2530.15	88.1249	2530.15	85.4325	2530.15	83.4492	2530.15	87.9335	2530.15	92.0057	2530.15	87.5734
2532.08	92.6516	2532.08	90.3725	2532.08	88.0669	2532.08	85.3542	2532.08	83.4003	2532.08	87.9034	2532.08	91.9864	2532.08	87.534
2534.01	92.6106	2534.01	90.3946	2534.01	88.0652	2534.01	85.3291	2534.01	83.3923	2534.01	87.9196	2534.01	92.0151	2534.01	87.5168
2535.93	92.5874	2535.93	90.4093	2535.93	88.0541	2535.93	85.3175	2535.93	83.3814	2535.93	87.9063	2535.93	92.0324	2535.93	87.5091
2537.86	92.567	2537.86	90.4034	2537.86	88.0349	2537.86	85.319	2537.86	83.3569	2537.86	87.861	2537.86	92.0135	2537.86	87.5041
2539.79	92.58	2539.79	90.3999	2539.79	88.0058	2539.79	85.2707	2539.79	83.3123	2539.79	87.8204	2539.79	91.9757	2539.79	87.4964
2541.72	92.5746	2541.72	90.3813	2541.72	87.9774	2541.72	85.2197	2541.72	83.2915	2541.72	87.788	2541.72	91.9472	2541.72	87.4518
2543.65	92.5523	2543.65	90.4013	2543.65	87.9758	2543.65	85.2117	2543.65	83.3086	2543.65	87.7949	2543.65	91.9582	2543.65	87.4389
2545.58	92.5607	2545.58	90.3939	2545.58	87.9866	2545.58	85.2136	2545.58	83.2853	2545.58	87.8109	2545.58	91.9589	2545.58	87.4411
2547.5	92.5979	2547.5	90.3471	2547.5	87.9569	2547.5	85.1782	2547.5	83.2332	2547.5	87.7707	2547.5	91.9279	2547.5	87.4057
2549.43	92.5969	2549.43	90.3237	2549.43	87.9133	2549.43	85.1377	2549.43	83.1901	2549.43	87.7472	2549.43	91.9433	2549.43	87.3609
2551.36	92.5976	2551.36	90.3095	2551.36	87.8882	2551.36	85.0935	2551.36	83.1618	2551.36	87.7324	2551.36	91.9264	2551.36	87.3283
2553.29	92.5847	2553.29	90.3414	2553.29	87.8878	2553.29	85.0792	2553.29	83.1572	2553.29	87.739	2553.29	91.9257	2553.29	87.3275
2555.22	92.5596	2555.22	90.3535	2555.22	87.8975	2555.22	85.069	2555.22	83.1356	2555.22	87.7334	2555.22	91.934	2555.22	87.3436
2557.15	92.5653	2557.15	90.326	2557.15	87.8626	2557.15	85.0429	2557.15	83.1088	2557.15	87.7242	2557.15	91.9254	2557.15	87.3244
2559.07	92.5511	2559.07	90.2891	2559.07	87.8249	2559.07	85.0287	2559.07	83.0921	2559.07	87.711	2559.07	91.909	2559.07	87.3114
2561	92.5236	2561	90.2592	2561	87.7927	2561	84.9949	2561	83.0539	2561	87.6716	2561	91.8718	2561	87.287
2562.93	92.5322	2562.93	90.2731	2562.93	87.7808	2562.93	84.9778	2562.93	83.0249	2562.93	87.657	2562.93	91.8839	2562.93	87.2715
2564.86	92.5375	2564.86	90.307	2564.86	87.784	2564.86	84.9844	2564.86	82.9975	2564.86	87.6538	2564.86	91.9175	2564.86	87.2501
2566.79	92.5304	2566.79	90.2692	2566.79	87.7531	2566.79	84.9457	2566.79	82.9388	2566.79	87.617	2566.79	91.8883	2566.79	87.2008
2568.72	92.4884	2568.72	90.2511	2568.72	87.7327	2568.72	84.9195	2568.72	82.9219	2568.72	87.5987	2568.72	91.8619	2568.72	87.1775
2570.65	92.4928	2570.65	90.245	2570.65	87.7374	2570.65	84.903	2570.65	82.9234	2570.65	87.5946	2570.65	91.8566	2570.65	87.1817
2572.57	92.4659	2572.57	90.2458	2572.57	87.7358	2572.57	84.8796	2572.57	82.9185	2572.57	87.5902	2572.57	91.8433	2572.57	87.19
2574.5	92.4329	2574.5	90.2445	2574.5	87.6979	2574.5	84.8368	2574.5	82.8723	2574.5	87.5676	2574.5	91.8093	2574.5	87.1612
2576.43	92.4476	2576.43	90.2114	2576.43	87.6684	2576.43	84.813	2576.43	82.8136	2576.43	87.5242	2576.43	91.7881	2576.43	87.1205
2578.36	92.4715	2578.36	90.1874	2578.36	87.6497	2578.36	84.7951	2578.36	82.7896	2578.36	87.4925	2578.36	91.7847	2578.36	87.1051
2580.29	92.4829	2580.29	90.2059	2580.29	87.6278	2580.29	84.7754	2580.29	82.7872	2580.29	87.4934	2580.29	91.8089	2580.29	87.0957
2582.22	92.4503	2582.22	90.22	2582.22	87.628	2582.22	84.7551	2582.22	82.7845	2582.22	87.5107	2582.22	91.8212	2582.22	87.0972
2584.14	92.4324	2584.14	90.1848	2584.14	87.6212	2584.14	84.7132	2584.14	82.7434	2584.14	87.5062	2584.14	91.7952	2584.14	87.0667
2586.07	92.4199	2586.07	90.1481	2586.07	87.5555	2586.07	84.6836	2586.07	82.6839	2586.07	87.4499	2586.07	91.7731	2586.07	87.0139
2588	92.4031	2588	90.1558	2588	87.515	2588	84.6674	2588	82.6509	2588	87.4283	2588	91.7599	2588	86.9979
2589.93	92.4092	2589.93	90.1687	2589.93	87.5	2589.93	84.6443	2589.93	82.6322	2589.93	87.4145	2589.93	91.73	2589.93	86.9913
2591.86	92.4019	2591.86	90.1382	2591.86	87.4858	2591.86	84.6138	2591.86	82.5993	2591.86	87.3882	2591.86	91.7228	2591.86	86.9631
2593.79	92.3999	2593.79	90.0861	2593.79	87.4524	2593.79	84.5724	2593.79	82.5437	2593.79	87.3546	2593.79	91.7077	2593.79	86.913
2595.72	92.3988	2595.72	90.0685	2595.72	87.4171	2595.72	84.544	2595.72	82.5058	2595.72	87.335	2595.72	91.687	2595.72	86.8837
2597.64	92.3707	2597.64	90.074	2597.64	87.408	2597.64	84.5353	2597.64	82.4792	2597.64	87.3236	2597.64	91.6844	2597.64	86.8622
2599.57	92.3579	2599.57	90.0819	2599.57	87.3968	2599.57	84.5048	2599.57	82.4588	2599.57	87.3077	2599.57	91.6944	2599.57	86.8641
2601.5	92.352	2601.5	90.0745	2601.5	87.3774	2601.5	84.4641	2601.5	82.4303	2601.5	87.2816	2601.5	91.6856	2601.5	86.8703
2603.43	92.3323	2603.43	90.0634	2603.43	87.3767	2603.43	84.4513	2603.43	82.3925	2603.43	87.2642	2603.43	91.6763	2603.43	86.8509
2605.36	92.3152	2605.36	90.043	2605.36	87.3522	2605.36	84.4236	2605.36	82.3612	2605.36	87.2366	2605.36	91.6575	2605.36	86.8108
2607.29	92.3173	2607.29	90.0159	2607.29	87.3033	2607.29	84.3961	2607.29	82.3212	2607.29	87.2122	2607.29	91.6436	2607.29	86.7703
2609.22	92.3255	2609.22	89.9993	2609.22	87.2731	2609.22	84.3763	2609.22	82.2892	2609.22	87.1974	2609.22	91.6381	2609.22	86.7388
2611.14	92.3135	2611.14	89.9844	2611.14	87.2349	2611.14	84.3341	2611.14	82.2471	2611.14	87.1741	2611.14	91.6305	2611.14	86.7003
2613.07	92.2883	2613.07	89.9625	2613.07	87.1947	2613.07	84.2835	2613.07	82.2042	2613.07	87.1248	2613.07	91.6065	2613.07	86.675
2615	92.2903	2615	89.9383	2615	87.1666	2615	84.2583	2615	82.1823	2615	87.0802	2615	91.5943	2615	86.6601
2616.93	92.2789	2616.93	89.9178	2616.93	87.1584	2616.93	84.2406	2616.93	82.1431	2616.93	87.0593	2616.93	91.6016	2616.93	86.6274
2618.86	92.2644	2618.86	89.8921	2618.86	87.1301	2618.86	84.2199	2618.86	82.092	2618.86	87.0261	2618.86	91.5835	2618.86	86.5972
2620.79	92.2532	2620.79	89.8842	2620.79	87.092	2620.79	84.18	2620.79	82.043	2620.79	86.9905	2620.79	91.5358	2620.79	86.5693
2622.72	92.2339	2622.72	89.8643	2622.72	87.0563	2622.72	84.1449	2622.72	81.9878	2622.72	86.9654	2622.72	91.5124	2622.72	86.545
2624.64	92.2124	2624.64	89.8247	2624.64	87.0183	2624.64	84.0929	2624.64	81.9409	2624.64	86.9257	2624.64	91.5193	2624.64	86.5263
2626.57	92.2033	2626.57	89.7959	2626.57	86.9756	2626.57	84.0385	2626.57	81.8954	2626.57	86.8989	2626.57	91.4954	2626.57	86.4793
2628.5	92.1868	2628.5	89.7873	2628.5	86.9374	2628.5	84.0029	2628.5	81.8602	2628.5	86.8824	2628.5	91.4818	2628.5	86.426
2630.43	92.1762	2630.43	89.7781	2630.43	86.9156	2630.43	83.9728	2630.43	81.837	2630.43	86.8437	2630.43	91.4866	2630.43	86.3906
2632.36	92.1494	2632.36	89.7655	2632.36	86.9026	2632.36	83.9428	2632.36	81.7975	2632.36	86.8076	2632.36	91.4748	2632.36	86.367
2634.28	92.1274	2634.28	89.7445	2634.28	86.8634	2634.28	83.8936	2634.28	81.7408	2634.28	86.7812	2634.28	91.4471	2634.28	86.3411
2636.21	92.1141	2636.21	89.7246	2636.21	86.8356	2636.21	83.8631	2636.21	81.7064	2636.21	86.7503	2636.21	91.4243	2636.21	86.317
2638.14	92.0936	2638.14	89.7207	2638.14	86.8156	2638.14	83.8574	2638.14	81.6829	2638.14	86.7284	2638.14	91.4082	2638.14	86.2978
2640.07	92.0766	2640.07	89.7178	2640.07	86.8008	2640.07	83.828	2640.07	81.6533	2640.07	86.7029	2640.07	91.3937	2640.07	86.2609
2642	92.0721	2642	89.71	2642	86.7896	2642	83.7954	2642	81.6184	2642	86.6675	2642	91.3804	2642	86.2246
2643.93	92.0499	2643.93	89.6933	2643.93	86.7581	2643.93	83.7539	2643.93	81.5725	2643.93	86.6108	2643.93	91.365	2643.93	86.1937
2645.86	92.024	2645.86	89.6834	2645.86	86.7191	2645.86	83.7243	2645.86	81.534	2645.86	86.5812	2645.86	91.3532	2645.86	86.1594
2647.78	92.0065	2647.78	89.6726	2647.78	86.6903	2647.78	83.691	2647.78	81.5023	2647.78	86.5696	2647.78	91.3414	2647.78	86.1334
2649.71	91.987	2649.71	89.6628	2649.71	86.6752	2649.71	83.6548	2649.71	81.4638	2649.71	86.544	2649.71	91.3122	2649.71	86.1073
2651.64	91.974	2651.64	89.6548	2651.64	86.6609	2651.64	83.631	2651.64	81.4156	2651.64	86.5079	2651.64	91.2836	2651.64	86.0731
2653.57	91.953	2653.57	89.6351	2653.57	86.6259	2653.57	83.5944	2653.57	81.3654	2653.57	86.4681	2653.57	91.2695	2653.57	86.0341
2655.5	91.9334	2655.5	89.6191	2655.5	86.5876	2655.5	83.5568	2655.5	81.3236	2655.5	86.4383	2655.5	91.2575	2655.5	86.0034
2657.43	91.9259	2657.43	89.6169	2657.43	86.5723	2657.43	83.524	2657.43	81.2854	2657.43	86.402	2657.43	91.248	2657.43	85.9774
2659.36	91.9162	2659.36	89.6051	2659.36	86.5558	2659.36	83.4937	2659.36	81.2508	2659.36	86.3592	2659.36	91.2239	2659.36	85.9403
2661.28	91.911	2661.28	89.594	2661.28	86.5268	2661.28	83.4719	2661.28	81.2181	2661.28	86.3327	2661.28	91.207	2661.28	85.9115
2663.21	91.9137	2663.21	89.6009	2663.21	86.5165	2663.21	83.4626	2663.21	81.1978	2663.21	86.3241	2663.21	91.1988	2663.21	85.8941
2665.14	91.9067	2665.14	89.6114	2665.14	86.5203	2665.14	83.461	2665.14	81.1843	2665.14	86.3099	2665.14	91.1993	2665.14	85.8879
2667.07	91.9067	2667.07	89.6094	2667.07	86.5174	2667.07	83.4367	2667.07	81.1524	2667.07	86.2788	2667.07	91.1923	2667.07	85.8658
2669	91.8906	2669	89.604	2669	86.4998	2669	83.4059	2669	81.1118	2669	86.244	2669	91.1782	2669	85.8289
2670.93	91.8603	2670.93	89.6048	2670.93	86.4835	2670.93	83.3777	2670.93	81.0704	2670.93	86.2171	2670.93	91.1648	2670.93	85.8006
2672.86	91.8421	2672.86	89.5958	2672.86	86.4543	2672.86	83.3424	2672.86	81.0327	2672.86	86.1824	2672.86	91.1415	2672.86	85.7664
2674.78	91.8295	2674.78	89.5859	2674.78	86.4194	2674.78	83.309	2674.78	80.9953	2674.78	86.1455	2674.78	91.122	2674.78	85.7233
2676.71	91.8102	2676.71	89.5678	2676.71	86.3965	2676.71	83.2822	2676.71	80.9468	2676.71	86.1149	2676.71	91.1065	2676.71	85.6894
2678.64	91.7891	2678.64	89.5376	2678.64	86.3654	2678.64	83.2365	2678.64	80.8878	2678.64	86.0731	2678.64	91.079	2678.64	85.6513
2680.57	91.7748	2680.57	89.5203	2680.57	86.3435	2680.57	83.2074	2680.57	80.8505	2680.57	86.04	2680.57	91.0617	2680.57	85.621
2682.5	91.7563	2682.5	89.509	2682.5	86.3227	2682.5	83.1806	2682.5	80.816	2682.5	86.0059	2682.5	91.047	2682.5	85.5893
2684.43	91.7382	2684.43	89.5107	2684.43	86.2933	2684.43	83.1542	2684.43	80.7766	2684.43	85.969	2684.43	91.0314	2684.43	85.5603
2686.35	91.7185	2686.35	89.4904	2686.35	86.2452	2686.35	83.1082	2686.35	80.7217	2686.35	85.9316	2686.35	91.004	2686.35	85.5166
2688.28	91.7082	2688.28	89.4603	2688.28	86.2115	2688.28	83.0744	2688.28	80.6723	2688.28	85.8902	2688.28	90.9698	2688.28	85.4688
2690.21	91.7014	2690.21	89.4496	2690.21	86.1947	2690.21	83.052	2690.21	80.6473	2690.21	85.8591	2690.21	90.9584	2690.21	85.4375
2692.14	91.6806	2692.14	89.4343	2692.14	86.1719	2692.14	83.0318	2692.14	80.6099	2692.14	85.8294	2692.14	90.9464	2692.14	85.412
2694.07	91.6508	2694.07	89.4158	2694.07	86.1428	2694.07	82.9961	2694.07	80.5621	2694.07	85.8013	2694.07	90.934	2694.07	85.3833
2696	91.6441	2696	89.3929	2696	86.1001	2696	82.9508	2696	80.5082	2696	85.7588	2696	90.9089	2696	85.3429
2697.93	91.6465	2697.93	89.3605	2697.93	86.0662	2697.93	82.9157	2697.93	80.4489	2697.93	85.7	2697.93	90.8706	2697.93	85.299
2699.85	91.6258	2699.85	89.3441	2699.85	86.0345	2699.85	82.8816	2699.85	80.405	2699.85	85.6553	2699.85	90.8417	2699.85	85.2567
2701.78	91.5927	2701.78	89.3291	2701.78	86.0086	2701.78	82.8401	2701.78	80.3573	2701.78	85.6283	2701.78	90.8145	2701.78	85.2284
2703.71	91.5789	2703.71	89.2933	2703.71	85.9777	2703.71	82.8029	2703.71	80.3067	2703.71	85.5935	2703.71	90.8011	2703.71	85.1945
2705.64	91.5697	2705.64	89.2644	2705.64	85.9398	2705.64	82.7682	2705.64	80.2584	2705.64	85.5472	2705.64	90.7883	2705.64	85.1555
2707.57	91.5603	2707.57	89.2394	2707.57	85.9012	2707.57	82.7213	2707.57	80.2092	2707.57	85.4972	2707.57	90.7524	2707.57	85.1192
2709.5	91.5527	2709.5	89.2197	2709.5	85.8704	2709.5	82.6918	2709.5	80.1615	2709.5	85.4609	2709.5	90.742	2709.5	85.0853
2711.42	91.5369	2711.42	89.1973	2711.42	85.8302	2711.42	82.6492	2711.42	80.1167	2711.42	85.4271	2711.42	90.7352	2711.42	85.0353
2713.35	91.517	2713.35	89.1604	2713.35	85.7833	2713.35	82.5998	2713.35	80.0708	2713.35	85.3924	2713.35	90.7075	2713.35	84.996
2715.28	91.5065	2715.28	89.1281	2715.28	85.7447	2715.28	82.5627	2715.28	80.0231	2715.28	85.3662	2715.28	90.6734	2715.28	84.9729
2717.21	91.4923	2717.21	89.1074	2717.21	85.7128	2717.21	82.5227	2717.21	79.9778	2717.21	85.329	2717.21	90.6514	2717.21	84.9477
2719.14	91.4763	2719.14	89.0901	2719.14	85.681	2719.14	82.482	2719.14	79.9382	2719.14	85.2884	2719.14	90.6308	2719.14	84.9041
2721.07	91.4595	2721.07	89.0738	2721.07	85.6513	2721.07	82.4427	2721.07	79.8889	2721.07	85.2515	2721.07	90.6094	2721.07	84.8579
2722.99	91.435	2722.99	89.0523	2722.99	85.6134	2722.99	82.3992	2722.99	79.8388	2722.99	85.2109	2722.99	90.5929	2722.99	84.8175
2724.92	91.4202	2724.92	89.0211	2724.92	85.572	2724.92	82.353	2724.92	79.7866	2724.92	85.1719	2724.92	90.5646	2724.92	84.7799
2726.85	91.4044	2726.85	88.9997	2726.85	85.5312	2726.85	82.3147	2726.85	79.742	2726.85	85.1301	2726.85	90.5422	2726.85	84.7482
2728.78	91.3977	2728.78	88.9835	2728.78	85.4942	2728.78	82.2811	2728.78	79.7042	2728.78	85.0923	2728.78	90.5247	2728.78	84.7177
2730.71	91.4071	2730.71	88.9579	2730.71	85.4615	2730.71	82.2439	2730.71	79.6574	2730.71	85.0507	2730.71	90.4936	2730.71	84.6833
2732.64	91.3997	2732.64	88.9343	2732.64	85.4273	2732.64	82.1973	2732.64	79.6169	2732.64	85.012	2732.64	90.4646	2732.64	84.6478
2734.57	91.3714	2734.57	88.9104	2734.57	85.3797	2734.57	82.1437	2734.57	79.57	2734.57	84.9737	2734.57	90.4297	2734.57	84.6009
2736.49	91.3449	2736.49	88.9206	2736.49	85.3319	2736.49	82.0976	2736.49	79.5372	2736.49	84.9346	2736.49	90.3957	2736.49	84.5608
2738.42	91.334	2738.42	88.9169	2738.42	85.2882	2738.42	82.0748	2738.42	79.5205	2738.42	84.9365	2738.42	90.4059	2738.42	84.5534
2740.35	91.3457	2740.35	88.8606	2740.35	85.267	2740.35	82.0466	2740.35	79.4771	2740.35	84.9195	2740.35	90.4141	2740.35	84.5453
2742.28	91.3371	2742.28	88.8302	2742.28	85.2575	2742.28	81.9933	2742.28	79.4202	2742.28	84.8549	2742.28	90.38	2742.28	84.4989
2744.21	91.329	2744.21	88.8064	2744.21	85.2257	2744.21	81.9436	2744.21	79.3703	2744.21	84.824	2744.21	90.3546	2744.21	84.4498
2746.14	91.3203	2746.14	88.799	2746.14	85.1968	2746.14	81.9154	2746.14	79.3363	2746.14	84.8115	2746.14	90.3413	2746.14	84.4224
2748.07	91.305	2748.07	88.7826	2748.07	85.1637	2748.07	81.8808	2748.07	79.3071	2748.07	84.7895	2748.07	90.3228	2748.07	84.396
2749.99	91.3059	2749.99	88.7514	2749.99	85.1308	2749.99	81.8378	2749.99	79.275	2749.99	84.7627	2749.99	90.3031	2749.99	84.3671
2751.92	91.311	2751.92	88.733	2751.92	85.1064	2751.92	81.8122	2751.92	79.2477	2751.92	84.7392	2751.92	90.2961	2751.92	84.3541
2753.85	91.2977	2753.85	88.7104	2753.85	85.0765	2753.85	81.7821	2753.85	79.2175	2753.85	84.7091	2753.85	90.2802	2753.85	84.3325
2755.78	91.2719	2755.78	88.6806	2755.78	85.0333	2755.78	81.744	2755.78	79.183	2755.78	84.6833	2755.78	90.2654	2755.78	84.2963
2757.71	91.2567	2757.71	88.6516	2757.71	84.9902	2757.71	81.7046	2757.71	79.142	2757.71	84.6683	2757.71	90.2488	2757.71	84.2753
2759.64	91.2566	2759.64	88.6228	2759.64	84.9656	2759.64	81.6645	2759.64	79.11	2759.64	84.6544	2759.64	90.242	2759.64	84.261
2761.56	91.2632	2761.56	88.5965	2761.56	84.9325	2761.56	81.6258	2761.56	79.0713	2761.56	84.6297	2761.56	90.2403	2761.56	84.237
2763.49	91.2725	2763.49	88.5624	2763.49	84.8827	2763.49	81.5854	2763.49	79.0297	2763.49	84.5976	2763.49	90.2226	2763.49	84.2108
2765.42	91.2655	2765.42	88.5183	2765.42	84.8425	2765.42	81.5419	2765.42	78.9923	2765.42	84.5825	2765.42	90.1979	2765.42	84.198
2767.35	91.2526	2767.35	88.4815	2767.35	84.8136	2767.35	81.4954	2767.35	78.9496	2767.35	84.5709	2767.35	90.1781	2767.35	84.1812
2769.28	91.2437	2769.28	88.4514	2769.28	84.7657	2769.28	81.4536	2769.28	78.8963	2769.28	84.5393	2769.28	90.1624	2769.28	84.1566
2771.21	91.2326	2771.21	88.4224	2771.21	84.7198	2771.21	81.4216	2771.21	78.8581	2771.21	84.505	2771.21	90.1494	2771.21	84.1299
2773.14	91.2029	2773.14	88.3825	2773.14	84.6751	2773.14	81.3861	2773.14	78.8398	2773.14	84.4738	2773.14	90.1284	2773.14	84.1073
2775.06	91.1934	2775.06	88.3382	2775.06	84.6365	2775.06	81.3418	2775.06	78.807	2775.06	84.4504	2775.06	90.1179	2775.06	84.0832
2776.99	91.2057	2776.99	88.2939	2776.99	84.5967	2776.99	81.2987	2776.99	78.7545	2776.99	84.4342	2776.99	90.1108	2776.99	84.0598
2778.92	91.1985	2778.92	88.2386	2778.92	84.5452	2778.92	81.2386	2778.92	78.6932	2778.92	84.3977	2778.92	90.0825	2778.92	84.0319
2780.85	91.1796	2780.85	88.1798	2780.85	84.4914	2780.85	81.1738	2780.85	78.6364	2780.85	84.3516	2780.85	90.0611	2780.85	83.996
2782.78	91.1774	2782.78	88.1163	2782.78	84.4275	2782.78	81.109	2782.78	78.5828	2782.78	84.3104	2782.78	90.0465	2782.78	83.9614
2784.71	91.1719	2784.71	88.0609	2784.71	84.3661	2784.71	81.0553	2784.71	78.535	2784.71	84.2757	2784.71	90.0286	2784.71	83.937
2786.63	91.1583	2786.63	88.0079	2786.63	84.3078	2786.63	81.0049	2786.63	78.4775	2786.63	84.2393	2786.63	90	2786.63	83.9112
2788.56	91.1452	2788.56	87.948	2788.56	84.2446	2788.56	80.939	2788.56	78.4229	2788.56	84.1999	2788.56	89.981	2788.56	83.8842
2790.49	91.1395	2790.49	87.8768	2790.49	84.181	2790.49	80.8742	2790.49	78.3797	2790.49	84.1769	2790.49	89.9697	2790.49	83.8488
2792.42	91.1254	2792.42	87.8066	2792.42	84.1116	2792.42	80.8105	2792.42	78.3308	2792.42	84.1552	2792.42	89.9464	2792.42	83.8159
2794.35	91.1257	2794.35	87.7396	2794.35	84.0517	2794.35	80.7536	2794.35	78.277	2794.35	84.1353	2794.35	89.9185	2794.35	83.798
2796.28	91.126	2796.28	87.6659	2796.28	83.9904	2796.28	80.6861	2796.28	78.2169	2796.28	84.0986	2796.28	89.896	2796.28	83.7705
2798.2	91.1157	2798.2	87.6019	2798.2	83.9337	2798.2	80.6229	2798.2	78.1603	2798.2	84.0679	2798.2	89.8854	2798.2	83.744
2800.13	91.1161	2800.13	87.5355	2800.13	83.8685	2800.13	80.5648	2800.13	78.097	2800.13	84.0349	2800.13	89.8797	2800.13	83.7206
2802.06	91.1163	2802.06	87.4606	2802.06	83.7952	2802.06	80.4966	2802.06	78.0361	2802.06	84.0005	2802.06	89.8633	2802.06	83.6857
2803.99	91.1114	2803.99	87.3759	2803.99	83.7189	2803.99	80.4253	2803.99	77.9647	2803.99	83.9553	2803.99	89.8302	2803.99	83.6456
2805.92	91.0991	2805.92	87.283	2805.92	83.628	2805.92	80.3508	2805.92	77.8898	2805.92	83.9116	2805.92	89.8023	2805.92	83.6091
2807.85	91.0745	2807.85	87.1984	2807.85	83.5393	2807.85	80.2653	2807.85	77.8202	2807.85	83.8679	2807.85	89.7808	2807.85	83.5785
2809.78	91.0608	2809.78	87.0925	2809.78	83.4409	2809.78	80.1701	2809.78	77.7412	2809.78	83.8142	2809.78	89.7454	2809.78	83.5367
2811.7	91.0614	2811.7	86.9725	2811.7	83.329	2811.7	80.0747	2811.7	77.6547	2811.7	83.7673	2811.7	89.7216	2811.7	83.4987
2813.63	91.0593	2813.63	86.8481	2813.63	83.2113	2813.63	79.9793	2813.63	77.5597	2813.63	83.701	2813.63	89.6943	2813.63	83.4635
2815.56	91.0452	2815.56	86.7166	2815.56	83.0885	2815.56	79.8763	2815.56	77.4694	2815.56	83.6335	2815.56	89.6623	2815.56	83.4158
2817.49	91.0203	2817.49	86.5657	2817.49	82.9517	2817.49	79.7503	2817.49	77.3641	2817.49	83.5773	2817.49	89.6237	2817.49	83.3507
2819.42	91.0037	2819.42	86.3916	2819.42	82.795	2819.42	79.5922	2819.42	77.2419	2819.42	83.4975	2819.42	89.5734	2819.42	83.2956
2821.35	91.0106	2821.35	86.2001	2821.35	82.6296	2821.35	79.4407	2821.35	77.1144	2821.35	83.421	2821.35	89.5386	2821.35	83.2538
2823.28	91.0028	2823.28	85.9836	2823.28	82.4374	2823.28	79.2683	2823.28	76.9673	2823.28	83.3438	2823.28	89.4856	2823.28	83.1946
2825.2	90.969	2825.2	85.7287	2825.2	82.2172	2825.2	79.0535	2825.2	76.8066	2825.2	83.2374	2825.2	89.4132	2825.2	83.1068
2827.13	90.9368	2827.13	85.4474	2827.13	81.9764	2827.13	78.8243	2827.13	76.6285	2827.13	83.1129	2827.13	89.3496	2827.13	83.0179
2829.06	90.9288	2829.06	85.124	2829.06	81.6991	2829.06	78.5671	2829.06	76.4193	2829.06	82.9839	2829.06	89.2838	2829.06	82.9335
2830.99	90.9158	2830.99	84.7365	2830.99	81.3669	2830.99	78.2713	2830.99	76.1849	2830.99	82.8466	2830.99	89.2057	2830.99	82.8439
2832.92	90.8939	2832.92	84.2834	2832.92	80.9666	2832.92	77.9125	2832.92	75.9282	2832.92	82.6847	2832.92	89.1136	2832.92	82.7336
2834.85	90.8614	2834.85	83.7602	2834.85	80.4901	2834.85	77.4673	2834.85	75.6188	2834.85	82.483	2834.85	88.9987	2834.85	82.5915
2836.77	90.8206	2836.77	83.1343	2836.77	79.9102	2836.77	76.919	2836.77	75.2498	2836.77	82.2223	2836.77	88.8418	2836.77	82.4155
2838.7	90.7823	2838.7	82.4052	2838.7	79.2261	2838.7	76.2574	2838.7	74.823	2838.7	81.9149	2838.7	88.6583	2838.7	82.2241
2840.63	90.7971	2840.63	81.5698	2840.63	78.4241	2840.63	75.4715	2840.63	74.3597	2840.63	81.5765	2840.63	88.4668	2840.63	82.0048
2842.56	90.7965	2842.56	80.6194	2842.56	77.5126	2842.56	74.5668	2842.56	73.875	2842.56	81.1663	2842.56	88.2253	2842.56	81.7609
2844.49	90.7711	2844.49	79.6546	2844.49	76.5789	2844.49	73.6215	2844.49	73.4013	2844.49	80.7075	2844.49	87.9523	2844.49	81.5134
2846.42	90.7385	2846.42	78.9576	2846.42	75.9027	2846.42	72.8783	2846.42	73.0773	2846.42	80.3279	2846.42	87.7305	2846.42	81.2978
2848.34	90.7075	2848.34	79.0902	2848.34	75.9935	2848.34	72.7945	2848.34	73.1408	2848.34	80.2334	2848.34	87.6756	2848.34	81.2168
2850.27	90.6963	2850.27	80.3665	2850.27	77.1214	2850.27	73.6302	2850.27	73.702	2850.27	80.5072	2850.27	87.8349	2850.27	81.3358
2852.2	90.6949	2852.2	82.3161	2852.2	78.8498	2852.2	75.0448	2852.2	74.5894	2852.2	80.9802	2852.2	88.1209	2852.2	81.5742
2854.13	90.7027	2854.13	84.1767	2854.13	80.4985	2854.13	76.4371	2854.13	75.4796	2854.13	81.4345	2854.13	88.3969	2854.13	81.819
2856.06	90.718	2856.06	85.5872	2856.06	81.7297	2856.06	77.4756	2856.06	76.1817	2856.06	81.7984	2856.06	88.6155	2856.06	82.0228
2857.99	90.703	2857.99	86.5098	2857.99	82.5141	2857.99	78.1549	2857.99	76.6683	2857.99	82.0407	2857.99	88.7623	2857.99	82.1825
2859.92	90.6728	2859.92	87.0031	2859.92	82.945	2859.92	78.5506	2859.92	76.9526	2859.92	82.1865	2859.92	88.8437	2859.92	82.2775
2861.84	90.6522	2861.84	87.2022	2861.84	83.1542	2861.84	78.7445	2861.84	77.0748	2861.84	82.2672	2861.84	88.8857	2861.84	82.3273
2863.77	90.6337	2863.77	87.2029	2863.77	83.2107	2863.77	78.8281	2863.77	77.0906	2863.77	82.2814	2863.77	88.8993	2863.77	82.34
2865.7	90.6084	2865.7	87.0804	2865.7	83.1565	2865.7	78.8581	2865.7	77.0458	2865.7	82.2711	2865.7	88.8844	2865.7	82.3225
2867.63	90.5877	2867.63	86.8956	2867.63	83.0334	2867.63	78.8389	2867.63	76.9562	2867.63	82.2296	2867.63	88.8479	2867.63	82.2836
2869.56	90.5718	2869.56	86.6302	2869.56	82.8451	2869.56	78.7617	2869.56	76.8004	2869.56	82.1533	2869.56	88.8154	2869.56	82.2389
2871.49	90.557	2871.49	86.3087	2871.49	82.6074	2871.49	78.6271	2871.49	76.6105	2871.49	82.054	2871.49	88.7627	2871.49	82.1718
2873.41	90.5263	2873.41	85.9433	2873.41	82.3222	2873.41	78.4436	2873.41	76.3943	2873.41	81.9367	2873.41	88.6889	2873.41	82.0824
2875.34	90.5086	2875.34	85.5358	2875.34	81.9996	2875.34	78.2163	2875.34	76.1473	2875.34	81.8087	2875.34	88.6247	2875.34	82.0022
2877.27	90.49	2877.27	85.114	2877.27	81.6315	2877.27	77.9425	2877.27	75.8855	2877.27	81.6466	2877.27	88.5411	2877.27	81.901
2879.2	90.4751	2879.2	84.717	2879.2	81.2706	2879.2	77.641	2879.2	75.6411	2879.2	81.4751	2879.2	88.4411	2879.2	81.7762
2881.13	90.4739	2881.13	84.3383	2881.13	80.945	2881.13	77.3431	2881.13	75.4042	2881.13	81.3035	2881.13	88.3311	2881.13	81.6429
2883.06	90.4751	2883.06	83.9807	2883.06	80.6437	2883.06	77.0775	2883.06	75.1879	2883.06	81.1343	2883.06	88.2343	2883.06	81.5236
2884.99	90.4526	2884.99	83.6566	2884.99	80.3733	2884.99	76.8456	2884.99	74.9968	2884.99	80.9981	2884.99	88.1617	2884.99	81.4212
2886.91	90.4277	2886.91	83.3424	2886.91	80.101	2886.91	76.6201	2886.91	74.7928	2886.91	80.864	2886.91	88.0826	2886.91	81.3223
2888.84	90.412	2888.84	83.0345	2888.84	79.8387	2888.84	76.4041	2888.84	74.5914	2888.84	80.7167	2888.84	87.9916	2888.84	81.2321
2890.77	90.4011	2890.77	82.7278	2890.77	79.6032	2890.77	76.2013	2890.77	74.4248	2890.77	80.5724	2890.77	87.9166	2890.77	81.1442
2892.7	90.3711	2892.7	82.4236	2892.7	79.3557	2892.7	75.9718	2892.7	74.2573	2892.7	80.4263	2892.7	87.8335	2892.7	81.0386
2894.63	90.3337	2894.63	82.111	2894.63	79.0836	2894.63	75.7124	2894.63	74.0753	2894.63	80.2725	2894.63	87.7403	2894.63	80.9289
2896.56	90.3233	2896.56	81.7999	2896.56	78.8131	2896.56	75.4498	2896.56	73.8918	2896.56	80.113	2896.56	87.6595	2896.56	80.8313
2898.49	90.3045	2898.49	81.4681	2898.49	78.5379	2898.49	75.1806	2898.49	73.7251	2898.49	79.9253	2898.49	87.5691	2898.49	80.7166
2900.41	90.2605	2900.41	81.0918	2900.41	78.2409	2900.41	74.8828	2900.41	73.5421	2900.41	79.7114	2900.41	87.4599	2900.41	80.577
2902.34	90.2233	2902.34	80.7013	2902.34	77.8982	2902.34	74.5504	2902.34	73.3103	2902.34	79.5448	2902.34	87.3509	2902.34	80.4567
2904.27	90.1945	2904.27	80.2404	2904.27	77.4827	2904.27	74.1732	2904.27	73.0469	2904.27	79.3772	2904.27	87.2393	2904.27	80.3346
2906.2	90.1748	2906.2	79.6705	2906.2	76.9831	2906.2	73.7157	2906.2	72.7716	2906.2	79.1419	2906.2	87.0939	2906.2	80.1986
2908.13	90.1461	2908.13	79.0204	2908.13	76.408	2908.13	73.1674	2908.13	72.4649	2908.13	78.8634	2908.13	86.923	2908.13	80.0477
2910.06	90.1002	2910.06	78.3348	2910.06	75.7859	2910.06	72.5456	2910.06	72.1302	2910.06	78.5534	2910.06	86.7338	2910.06	79.8526
2911.99	90.0395	2911.99	77.7399	2911.99	75.2193	2911.99	71.8992	2911.99	71.8428	2911.99	78.2375	2911.99	86.5375	2911.99	79.6486
2913.91	89.98	2913.91	77.4637	2913.91	74.8844	2913.91	71.388	2913.91	71.6796	2913.91	77.9938	2913.91	86.3757	2913.91	79.4849
2915.84	89.9607	2915.84	77.7353	2915.84	74.9968	2915.84	71.2696	2915.84	71.741	2915.84	77.8988	2915.84	86.2992	2915.84	79.3994
2917.77	89.9532	2917.77	78.5713	2917.77	75.6129	2917.77	71.6439	2917.77	72.0653	2917.77	77.9801	2917.77	86.3376	2917.77	79.4135
2919.7	89.948	2919.7	79.762	2919.7	76.6014	2919.7	72.4032	2919.7	72.5492	2919.7	78.2003	2919.7	86.485	2919.7	79.5022
2921.63	89.9517	2921.63	81.0825	2921.63	77.7555	2921.63	73.3536	2921.63	73.1109	2921.63	78.4882	2921.63	86.6827	2921.63	79.6383
2923.55	89.9593	2923.55	82.3617	2923.55	78.8972	2923.55	74.2841	2923.55	73.6928	2923.55	78.7831	2923.55	86.8659	2923.55	79.7833
2925.48	89.9743	2925.48	83.525	2925.48	79.9233	2925.48	75.0837	2925.48	74.2339	2925.48	79.0593	2925.48	87.0302	2925.48	79.9361
2927.41	89.9741	2927.41	84.5252	2927.41	80.7683	2927.41	75.7323	2927.41	74.7006	2927.41	79.2802	2927.41	87.158	2927.41	80.0793
2929.34	89.9748	2929.34	85.3858	2929.34	81.4661	2929.34	76.2589	2929.34	75.0999	2929.34	79.4851	2929.34	87.2737	2929.34	80.2141
2931.27	89.998	2931.27	86.1352	2931.27	82.0418	2931.27	76.7026	2931.27	75.4528	2931.27	79.6813	2931.27	87.4029	2931.27	80.3414
2933.2	89.9999	2933.2	86.7679	2933.2	82.516	2933.2	77.1024	2933.2	75.7676	2933.2	79.8659	2933.2	87.5266	2933.2	80.4568
2935.13	89.991	2935.13	87.3064	2935.13	82.941	2935.13	77.5059	2935.13	76.0335	2935.13	80.0504	2935.13	87.636	2935.13	80.5634
2937.05	89.9873	2937.05	87.76	2937.05	83.333	2937.05	77.9277	2937.05	76.2416	2937.05	80.2366	2937.05	87.7211	2937.05	80.6748
2938.98	89.9867	2938.98	88.1192	2938.98	83.6734	2938.98	78.3219	2938.98	76.4193	2938.98	80.3912	2938.98	87.8097	2938.98	80.7712
2940.91	89.9622	2940.91	88.3676	2940.91	83.9639	2940.91	78.6487	2940.91	76.5465	2940.91	80.4748	2940.91	87.8712	2940.91	80.8137
2942.84	89.9046	2942.84	88.5468	2942.84	84.2036	2942.84	78.9226	2942.84	76.6401	2942.84	80.538	2942.84	87.9013	2942.84	80.8438
2944.77	89.8517	2944.77	88.6806	2944.77	84.3928	2944.77	79.1795	2944.77	76.7077	2944.77	80.6194	2944.77	87.9456	2944.77	80.8812
2946.7	89.82	2946.7	88.7646	2946.7	84.5388	2946.7	79.3925	2946.7	76.7264	2946.7	80.6751	2946.7	87.9662	2946.7	80.9024
2948.62	89.795	2948.62	88.8403	2948.62	84.6569	2948.62	79.5594	2948.62	76.735	2948.62	80.6952	2948.62	87.9897	2948.62	80.9244
2950.55	89.7531	2950.55	88.9007	2950.55	84.7588	2950.55	79.6944	2950.55	76.7804	2950.55	80.6876	2950.55	88.0175	2950.55	80.9139
2952.48	89.7208	2952.48	88.9119	2952.48	84.8336	2952.48	79.8026	2952.48	76.7895	2952.48	80.6764	2952.48	87.9977	2952.48	80.8836
2954.41	89.7297	2954.41	88.9393	2954.41	84.8631	2954.41	79.8753	2954.41	76.7735	2954.41	80.6541	2954.41	87.9795	2954.41	80.8641
2956.34	89.7157	2956.34	88.9625	2956.34	84.8843	2956.34	79.9107	2956.34	76.7571	2956.34	80.6232	2956.34	87.9668	2956.34	80.825
2958.27	89.6864	2958.27	88.9482	2958.27	84.8562	2958.27	79.9075	2958.27	76.711	2958.27	80.5611	2958.27	87.9124	2958.27	80.766
2960.2	89.6693	2960.2	88.9508	2960.2	84.8301	2960.2	79.9087	2960.2	76.6741	2960.2	80.4878	2960.2	87.8663	2960.2	80.7172
2962.12	89.6637	2962.12	88.965	2962.12	84.8133	2962.12	79.9001	2962.12	76.6411	2962.12	80.4046	2962.12	87.8312	2962.12	80.6648
2964.05	89.6619	2964.05	89.0006	2964.05	84.7983	2964.05	79.9013	2964.05	76.6219	2964.05	80.351	2964.05	87.8047	2964.05	80.6102
2965.98	89.6517	2965.98	89.0102	2965.98	84.767	2965.98	79.8894	2965.98	76.5913	2965.98	80.2872	2965.98	87.7435	2965.98	80.5418
2967.91	89.6462	2967.91	89.0063	2967.91	84.7234	2967.91	79.8527	2967.91	76.5652	2967.91	80.205	2967.91	87.6874	2967.91	80.47
2969.84	89.6335	2969.84	88.9972	2969.84	84.6831	2969.84	79.8243	2969.84	76.5491	2969.84	80.1154	2969.84	87.6531	2969.84	80.4122
2971.77	89.6281	2971.77	88.9721	2971.77	84.643	2971.77	79.7845	2971.77	76.5119	2971.77	80.0307	2971.77	87.5988	2971.77	80.3471
2973.7	89.608	2973.7	88.9745	2973.7	84.5974	2973.7	79.7305	2973.7	76.4568	2973.7	79.9648	2973.7	87.5388	2973.7	80.2729
2975.62	89.5911	2975.62	88.9939	2975.62	84.5558	2975.62	79.683	2975.62	76.4106	2975.62	79.9111	2975.62	87.4956	2975.62	80.2084
2977.55	89.5698	2977.55	89.0025	2977.55	84.5227	2977.55	79.6435	2977.55	76.3705	2977.55	79.8607	2977.55	87.4748	2977.55	80.1573
2979.48	89.534	2979.48	88.9588	2979.48	84.4859	2979.48	79.5842	2979.48	76.3121	2979.48	79.7809	2979.48	87.4345	2979.48	80.1054
2981.41	89.5076	2981.41	88.9122	2981.41	84.4323	2981.41	79.5265	2981.41	76.235	2981.41	79.6739	2981.41	87.3854	2981.41	80.0536
2983.34	89.4906	2983.34	88.8833	2983.34	84.3804	2983.34	79.4716	2983.34	76.1813	2983.34	79.5853	2983.34	87.3318	2983.34	79.9878
2985.27	89.4563	2985.27	88.8463	2985.27	84.326	2985.27	79.4095	2985.27	76.1389	2985.27	79.4938	2985.27	87.2679	2985.27	79.9148
2987.2	89.4278	2987.2	88.7924	2987.2	84.2787	2987.2	79.344	2987.2	76.0729	2987.2	79.4018	2987.2	87.2312	2987.2	79.8534
2989.12	89.4104	2989.12	88.7441	2989.12	84.2375	2989.12	79.2794	2989.12	76.0028	2989.12	79.3176	2989.12	87.1948	2989.12	79.7929
2991.05	89.3626	2991.05	88.7531	2991.05	84.1846	2991.05	79.208	2991.05	75.9316	2991.05	79.2852	2991.05	87.1611	2991.05	79.7438
2992.98	89.3137	2992.98	88.7551	2992.98	84.1405	2992.98	79.1499	2992.98	75.8689	2992.98	79.2591	2992.98	87.1266	2992.98	79.7021
2994.91	89.3064	2994.91	88.7247	2994.91	84.0925	2994.91	79.1051	2994.91	75.8197	2994.91	79.194	2994.91	87.0823	2994.91	79.6628
2996.84	89.2823	2996.84	88.6917	2996.84	84.0399	2996.84	79.0456	2996.84	75.7452	2996.84	79.1222	2996.84	87.0303	2996.84	79.6068
2998.77	89.249	2998.77	88.6767	2998.77	83.9975	2998.77	78.9847	2998.77	75.6668	2998.77	79.0684	2998.77	86.9872	2998.77	79.5443
3000.69	89.2107	3000.69	88.6596	3000.69	83.9536	3000.69	78.9323	3000.69	75.6006	3000.69	79.0041	3000.69	86.954	3000.69	79.4757
3002.62	89.1719	3002.62	88.6265	3002.62	83.8851	3002.62	78.8465	3002.62	75.5203	3002.62	78.918	3002.62	86.9117	3002.62	79.4012
3004.55	89.1422	3004.55	88.5824	3004.55	83.804	3004.55	78.7704	3004.55	75.4479	3004.55	78.8317	3004.55	86.8633	3004.55	79.3377
3006.48	89.097	3006.48	88.5492	3006.48	83.7411	3006.48	78.7145	3006.48	75.3747	3006.48	78.7575	3006.48	86.8179	3006.48	79.2818
3008.41	89.0507	3008.41	88.5154	3008.41	83.6873	3008.41	78.6475	3008.41	75.2754	3008.41	78.6816	3008.41	86.7653	3008.41	79.2237
3010.34	88.9911	3010.34	88.4704	3010.34	83.6242	3010.34	78.5807	3010.34	75.182	3010.34	78.6085	3010.34	86.6974	3010.34	79.1482
3012.26	88.9394	3012.26	88.4298	3012.26	83.5652	3012.26	78.5123	3012.26	75.1	3012.26	78.5295	3012.26	86.628	3012.26	79.0724
3014.19	88.9259	3014.19	88.4006	3014.19	83.4967	3014.19	78.4349	3014.19	75.0238	3014.19	78.4379	3014.19	86.5751	3014.19	79.001
3016.12	88.9083	3016.12	88.3779	3016.12	83.4406	3016.12	78.3725	3016.12	74.9639	3016.12	78.3692	3016.12	86.5515	3016.12	78.9337
3018.05	88.8482	3018.05	88.3334	3018.05	83.3808	3018.05	78.3038	3018.05	74.8875	3018.05	78.2867	3018.05	86.5035	3018.05	78.8543
3019.98	88.809	3019.98	88.2822	3019.98	83.3048	3019.98	78.2169	3019.98	74.791	3019.98	78.1817	3019.98	86.4306	3019.98	78.7712
3021.91	88.7658	3021.91	88.2411	3021.91	83.2384	3021.91	78.1372	3021.91	74.6968	3021.91	78.087	3021.91	86.3634	3021.91	78.6941
3023.84	88.7059	3023.84	88.1953	3023.84	83.1621	3023.84	78.0767	3023.84	74.6121	3023.84	77.983	3023.84	86.3121	3023.84	78.6165
3025.76	88.6662	3025.76	88.1239	3025.76	83.0992	3025.76	78.003	3025.76	74.5269	3025.76	77.8715	3025.76	86.2492	3025.76	78.528
3027.69	88.6341	3027.69	88.0556	3027.69	83.0411	3027.69	77.9117	3027.69	74.4325	3027.69	77.7613	3027.69	86.1703	3027.69	78.4394
3029.62	88.5819	3029.62	88.0031	3029.62	82.9662	3029.62	77.8277	3029.62	74.3308	3029.62	77.6491	3029.62	86.1	3029.62	78.3538
3031.55	88.5289	3031.55	87.9329	3031.55	82.8946	3031.55	77.7348	3031.55	74.2462	3031.55	77.5175	3031.55	86.0264	3031.55	78.2506
3033.48	88.464	3033.48	87.8566	3033.48	82.8144	3033.48	77.6548	3033.48	74.1669	3033.48	77.3924	3033.48	85.9417	3033.48	78.1498
3035.41	88.4145	3035.41	87.7987	3035.41	82.7551	3035.41	77.5958	3035.41	74.0812	3035.41	77.2795	3035.41	85.865	3035.41	78.0708
3037.34	88.3959	3037.34	87.7537	3037.34	82.7149	3037.34	77.5318	3037.34	74.0062	3037.34	77.1905	3037.34	85.8021	3037.34	77.9978
3039.26	88.3381	3039.26	87.6887	3039.26	82.6494	3039.26	77.4413	3039.26	73.9135	3039.26	77.0837	3039.26	85.72	3039.26	77.8912
3041.19	88.2545	3041.19	87.6013	3041.19	82.5758	3041.19	77.3496	3041.19	73.8186	3041.19	76.9312	3041.19	85.6381	3041.19	77.7745
3043.12	88.2085	3043.12	87.5362	3043.12	82.5118	3043.12	77.2828	3043.12	73.7356	3043.12	76.8051	3043.12	85.5784	3043.12	77.6819
3045.05	88.1826	3045.05	87.473	3045.05	82.449	3045.05	77.2292	3045.05	73.6601	3045.05	76.7047	3045.05	85.4993	3045.05	77.5986
3046.98	88.131	3046.98	87.3783	3046.98	82.3801	3046.98	77.1678	3046.98	73.5935	3046.98	76.5795	3046.98	85.4139	3046.98	77.4978
3048.91	88.0741	3048.91	87.2935	3048.91	82.3067	3048.91	77.0935	3048.91	73.524	3048.91	76.4422	3048.91	85.3352	3048.91	77.3997
3050.83	88.0299	3050.83	87.2478	3050.83	82.2485	3050.83	77.0216	3050.83	73.4463	3050.83	76.325	3050.83	85.2563	3050.83	77.316
3052.76	87.9898	3052.76	87.1892	3052.76	82.1923	3052.76	76.9619	3052.76	73.3648	3052.76	76.2218	3052.76	85.1877	3052.76	77.2382
3054.69	87.9291	3054.69	87.1188	3054.69	82.127	3054.69	76.8987	3054.69	73.2892	3054.69	76.1101	3054.69	85.1261	3054.69	77.1548
3056.62	87.8798	3056.62	87.0639	3056.62	82.0854	3056.62	76.8278	3056.62	73.2296	3056.62	75.9961	3056.62	85.0598	3056.62	77.0734
3058.55	87.8304	3058.55	86.9928	3058.55	82.0243	3058.55	76.74	3058.55	73.1531	3058.55	75.8634	3058.55	84.9712	3058.55	76.98
3060.48	87.7856	3060.48	86.9132	3060.48	81.9514	3060.48	76.6708	3060.48	73.074	3060.48	75.7333	3060.48	84.8883	3060.48	76.8871
3062.41	87.7395	3062.41	86.8181	3062.41	81.8801	3062.41	76.599	3062.41	72.9905	3062.41	75.62	3062.41	84.8191	3062.41	76.7976
3064.33	87.7064	3064.33	86.7292	3064.33	81.8219	3064.33	76.5347	3064.33	72.9198	3064.33	75.5077	3064.33	84.7487	3064.33	76.7079
3066.26	87.6533	3066.26	86.6675	3066.26	81.7677	3066.26	76.4918	3066.26	72.8498	3066.26	75.3799	3066.26	84.6619	3066.26	76.6237
3068.19	87.5992	3068.19	86.6033	3068.19	81.7123	3068.19	76.4323	3068.19	72.7764	3068.19	75.2722	3068.19	84.5926	3068.19	76.538
3070.12	87.5696	3070.12	86.5353	3070.12	81.6663	3070.12	76.3571	3070.12	72.722	3070.12	75.1841	3070.12	84.5397	3070.12	76.4708
3072.05	87.5384	3072.05	86.468	3072.05	81.6155	3072.05	76.3024	3072.05	72.6697	3072.05	75.092	3072.05	84.4714	3072.05	76.4103
3073.98	87.4902	3073.98	86.3992	3073.98	81.5634	3073.98	76.2554	3073.98	72.6011	3073.98	74.9868	3073.98	84.4004	3073.98	76.3346
3075.9	87.4394	3075.9	86.3227	3075.9	81.521	3075.9	76.1971	3075.9	72.5311	3075.9	74.8782	3075.9	84.3356	3075.9	76.2545
3077.83	87.3943	3077.83	86.2604	3077.83	81.4757	3077.83	76.1359	3077.83	72.4845	3077.83	74.7878	3077.83	84.2796	3077.83	76.1873
3079.76	87.3558	3079.76	86.22	3079.76	81.4415	3079.76	76.0931	3079.76	72.4535	3079.76	74.7201	3079.76	84.2318	3079.76	76.1507
3081.69	87.3271	3081.69	86.1603	3081.69	81.4114	3081.69	76.0658	3081.69	72.4184	3081.69	74.655	3081.69	84.1886	3081.69	76.1097
3083.62	87.3161	3083.62	86.1037	3083.62	81.3751	3083.62	76.0495	3083.62	72.3832	3083.62	74.5883	3083.62	84.1552	3083.62	76.0519
3085.55	87.2951	3085.55	86.0733	3085.55	81.3441	3085.55	76.0165	3085.55	72.3469	3085.55	74.5388	3085.55	84.1256	3085.55	76.024
3087.47	87.2761	3087.47	86.0339	3087.47	81.3198	3087.47	75.9793	3087.47	72.3044	3087.47	74.5	3087.47	84.0971	3087.47	75.9931
3089.4	87.2452	3089.4	85.9839	3089.4	81.2935	3089.4	75.9519	3089.4	72.258	3089.4	74.4425	3089.4	84.0684	3089.4	75.9544
3091.33	87.2354	3091.33	85.9496	3091.33	81.277	3091.33	75.9354	3091.33	72.2453	3091.33	74.3946	3091.33	84.0443	3091.33	75.9321
3093.26	87.2373	3093.26	85.9223	3093.26	81.2408	3093.26	75.9121	3093.26	72.2297	3093.26	74.3674	3093.26	84.0157	3093.26	75.9156
3095.19	87.2341	3095.19	85.899	3095.19	81.2189	3095.19	75.8911	3095.19	72.2175	3095.19	74.3462	3095.19	83.9991	3095.19	75.8953
3097.12	87.2146	3097.12	85.8606	3097.12	81.2012	3097.12	75.8734	3097.12	72.2085	3097.12	74.3183	3097.12	83.9671	3097.12	75.8713
3099.05	87.1792	3099.05	85.8264	3099.05	81.1869	3099.05	75.8628	3099.05	72.1882	3099.05	74.2817	3099.05	83.9458	3099.05	75.8502
3100.97	87.1653	3100.97	85.8031	3100.97	81.1867	3100.97	75.8686	3100.97	72.1805	3100.97	74.2697	3100.97	83.9453	3100.97	75.8322
3102.9	87.1794	3102.9	85.7741	3102.9	81.1768	3102.9	75.8618	3102.9	72.1677	3102.9	74.2701	3102.9	83.9345	3102.9	75.8175
3104.83	87.1836	3104.83	85.7449	3104.83	81.1436	3104.83	75.842	3104.83	72.1436	3104.83	74.2392	3104.83	83.9145	3104.83	75.8004
3106.76	87.1622	3106.76	85.7287	3106.76	81.1323	3106.76	75.8437	3106.76	72.1236	3106.76	74.2106	3106.76	83.9109	3106.76	75.7949
3108.69	87.1365	3108.69	85.6911	3108.69	81.1167	3108.69	75.8333	3108.69	72.1074	3108.69	74.1916	3108.69	83.8925	3108.69	75.7939
3110.62	87.1223	3110.62	85.6409	3110.62	81.0891	3110.62	75.8086	3110.62	72.079	3110.62	74.1734	3110.62	83.8424	3110.62	75.7681
3112.55	87.1137	3112.55	85.6233	3112.55	81.0685	3112.55	75.7879	3112.55	72.0662	3112.55	74.1507	3112.55	83.8208	3112.55	75.7368
3114.47	87.0994	3114.47	85.601	3114.47	81.0628	3114.47	75.769	3114.47	72.0542	3114.47	74.1217	3114.47	83.8209	3114.47	75.7145
3116.4	87.0867	3116.4	85.5699	3116.4	81.0602	3116.4	75.7537	3116.4	72.0254	3116.4	74.0838	3116.4	83.8031	3116.4	75.7049
3118.33	87.0794	3118.33	85.5497	3118.33	81.0362	3118.33	75.7408	3118.33	72.0047	3118.33	74.063	3118.33	83.7966	3118.33	75.6946
3120.26	87.0669	3120.26	85.5292	3120.26	81.0013	3120.26	75.7379	3120.26	71.9908	3120.26	74.0495	3120.26	83.7841	3120.26	75.6642
3122.19	87.071	3122.19	85.4968	3122.19	80.9973	3122.19	75.7254	3122.19	71.9892	3122.19	74.0279	3122.19	83.7608	3122.19	75.6437
3124.12	87.0549	3124.12	85.4694	3124.12	80.9758	3124.12	75.7012	3124.12	71.9591	3124.12	73.9779	3124.12	83.728	3124.12	75.6149
3126.04	87.0278	3126.04	85.4394	3126.04	80.9588	3126.04	75.6831	3126.04	71.9343	3126.04	73.9278	3126.04	83.6928	3126.04	75.5883
3127.97	86.9895	3127.97	85.3878	3127.97	80.9429	3127.97	75.6627	3127.97	71.9006	3127.97	73.9008	3127.97	83.6608	3127.97	75.5651
3129.9	86.9557	3129.9	85.3345	3129.9	80.8917	3129.9	75.6271	3129.9	71.8619	3129.9	73.8581	3129.9	83.6337	3129.9	75.5356
3131.83	86.9525	3131.83	85.3146	3131.83	80.8421	3131.83	75.5927	3131.83	71.8352	3131.83	73.8159	3131.83	83.6112	3131.83	75.505
3133.76	86.9482	3133.76	85.2904	3133.76	80.8424	3133.76	75.5751	3133.76	71.7974	3133.76	73.7763	3133.76	83.5833	3133.76	75.4663
3135.69	86.9181	3135.69	85.256	3135.69	80.8375	3135.69	75.5491	3135.69	71.7661	3135.69	73.7255	3135.69	83.5408	3135.69	75.4267
3137.61	86.874	3137.61	85.2122	3137.61	80.8048	3137.61	75.5222	3137.61	71.7528	3137.61	73.6759	3137.61	83.5098	3137.61	75.3841
3139.54	86.8349	3139.54	85.18	3139.54	80.7686	3139.54	75.5086	3139.54	71.7192	3139.54	73.6195	3139.54	83.4869	3139.54	75.3551
3141.47	86.8074	3141.47	85.173	3141.47	80.7379	3141.47	75.4969	3141.47	71.6939	3141.47	73.5878	3141.47	83.4688	3141.47	75.345
3143.4	86.7807	3143.4	85.1297	3143.4	80.7102	3143.4	75.4578	3143.4	71.6668	3143.4	73.5632	3143.4	83.4355	3143.4	75.3039
3145.33	86.7584	3145.33	85.0648	3145.33	80.6755	3145.33	75.4051	3145.33	71.6105	3145.33	73.51	3145.33	83.4018	3145.33	75.2592
3147.26	86.7493	3147.26	85.0129	3147.26	80.6532	3147.26	75.3728	3147.26	71.5747	3147.26	73.4544	3147.26	83.3548	3147.26	75.2128
3149.19	86.7237	3149.19	84.9647	3149.19	80.6329	3149.19	75.3506	3149.19	71.5495	3149.19	73.4168	3149.19	83.3163	3149.19	75.1703
3151.11	86.6768	3151.11	84.9371	3151.11	80.6099	3151.11	75.34	3151.11	71.5273	3151.11	73.3775	3151.11	83.2857	3151.11	75.1486
3153.04	86.6485	3153.04	84.9174	3153.04	80.6013	3153.04	75.3452	3153.04	71.5129	3153.04	73.3514	3153.04	83.2658	3153.04	75.1351
3154.97	86.643	3154.97	84.8868	3154.97	80.5912	3154.97	75.3215	3154.97	71.497	3154.97	73.3405	3154.97	83.2453	3154.97	75.1079
3156.9	86.6371	3156.9	84.877	3156.9	80.5811	3156.9	75.3137	3156.9	71.5126	3156.9	73.3363	3156.9	83.2113	3156.9	75.0919
3158.83	86.6481	3158.83	84.8714	3158.83	80.5661	3158.83	75.322	3158.83	71.5496	3158.83	73.356	3158.83	83.1999	3158.83	75.0745
3160.76	86.6306	3160.76	84.7932	3160.76	80.4988	3160.76	75.29	3160.76	71.5091	3160.76	73.3234	3160.76	83.2119	3160.76	75.0077
3162.68	86.6241	3162.68	84.7549	3162.68	80.4825	3162.68	75.2686	3162.68	71.4415	3162.68	73.2646	3162.68	83.1876	3162.68	75.0059
3164.61	86.6121	3164.61	84.7839	3164.61	80.5363	3164.61	75.3011	3164.61	71.4533	3164.61	73.2765	3164.61	83.1968	3164.61	75.0735
3166.54	86.5695	3166.54	84.7788	3166.54	80.5326	3166.54	75.3093	3166.54	71.4691	3166.54	73.2926	3166.54	83.2028	3166.54	75.0718
3168.47	86.5487	3168.47	84.76	3168.47	80.5395	3168.47	75.3259	3168.47	71.4917	3168.47	73.3219	3168.47	83.2123	3168.47	75.0708
3170.4	86.5521	3170.4	84.7499	3170.4	80.5627	3170.4	75.3378	3170.4	71.5006	3170.4	73.3364	3170.4	83.2226	3170.4	75.0892
3172.33	86.5609	3172.33	84.7416	3172.33	80.5575	3172.33	75.3359	3172.33	71.5097	3172.33	73.3344	3172.33	83.2343	3172.33	75.1157
3174.26	86.5774	3174.26	84.7291	3174.26	80.5459	3174.26	75.3445	3174.26	71.5109	3174.26	73.347	3174.26	83.2319	3174.26	75.1148
3176.18	86.5951	3176.18	84.7303	3176.18	80.5512	3176.18	75.3555	3176.18	71.5359	3176.18	73.3712	3176.18	83.2337	3176.18	75.1294
3178.11	86.5954	3178.11	84.7326	3178.11	80.548	3178.11	75.3666	3178.11	71.5583	3178.11	73.3918	3178.11	83.2374	3178.11	75.1488
3180.04	86.59	3180.04	84.7228	3180.04	80.548	3180.04	75.3901	3180.04	71.5773	3180.04	73.4164	3180.04	83.2525	3180.04	75.176
3181.97	86.5926	3181.97	84.7174	3181.97	80.5583	3181.97	75.4286	3181.97	71.6041	3181.97	73.4585	3181.97	83.2854	3181.97	75.2111
3183.9	86.5988	3183.9	84.7281	3183.9	80.5881	3183.9	75.4526	3183.9	71.6371	3183.9	73.5218	3183.9	83.3206	3183.9	75.2637
3185.83	86.6168	3185.83	84.7496	3185.83	80.6166	3185.83	75.4792	3185.83	71.6724	3185.83	73.5813	3185.83	83.3462	3185.83	75.3061
3187.76	86.655	3187.76	84.773	3187.76	80.6434	3187.76	75.5243	3187.76	71.7155	3187.76	73.6289	3187.76	83.3633	3187.76	75.3335
3189.68	86.6762	3189.68	84.7889	3189.68	80.6925	3189.68	75.5682	3189.68	71.7648	3189.68	73.6954	3189.68	83.4029	3189.68	75.3711
3191.61	86.7009	3191.61	84.8114	3191.61	80.7528	3191.61	75.6246	3191.61	71.8123	3191.61	73.7732	3191.61	83.4698	3191.61	75.4455
3193.54	86.7375	3193.54	84.8397	3193.54	80.7812	3193.54	75.6697	3193.54	71.8567	3193.54	73.8503	3193.54	83.5217	3193.54	75.5155
3195.47	86.7798	3195.47	84.8571	3195.47	80.794	3195.47	75.7074	3195.47	71.9119	3195.47	73.9263	3195.47	83.5495	3195.47	75.5759
3197.4	86.8151	3197.4	84.8603	3197.4	80.8087	3197.4	75.7404	3197.4	71.9635	3197.4	73.9997	3197.4	83.5723	3197.4	75.6344
3199.33	86.8307	3199.33	84.8918	3199.33	80.8575	3199.33	75.8031	3199.33	72.0291	3199.33	74.0768	3199.33	83.6296	3199.33	75.706
3201.26	86.8702	3201.26	84.9349	3201.26	80.9093	3201.26	75.8709	3201.26	72.0997	3201.26	74.1613	3201.26	83.6943	3201.26	75.7774
3203.18	86.9188	3203.18	84.9739	3203.18	80.9498	3203.18	75.9344	3203.18	72.1632	3203.18	74.259	3203.18	83.7497	3203.18	75.8534
3205.11	86.9491	3205.11	85.0159	3205.11	81.0023	3205.11	75.9955	3205.11	72.2259	3205.11	74.3581	3205.11	83.8073	3205.11	75.9408
3207.04	86.9795	3207.04	85.0482	3207.04	81.0477	3207.04	76.0502	3207.04	72.2946	3207.04	74.4407	3207.04	83.8622	3207.04	76.0218
3208.97	87.0177	3208.97	85.0586	3208.97	81.0781	3208.97	76.0954	3208.97	72.3544	3208.97	74.5115	3208.97	83.9033	3208.97	76.0709
3210.9	87.0682	3210.9	85.0814	3210.9	81.1301	3210.9	76.1422	3210.9	72.4173	3210.9	74.6051	3210.9	83.9567	3210.9	76.1442
3212.82	87.0966	3212.82	85.1149	3212.82	81.1736	3212.82	76.202	3212.82	72.4873	3212.82	74.7148	3212.82	84.0264	3212.82	76.2374
3214.75	87.1129	3214.75	85.1516	3214.75	81.2031	3214.75	76.274	3214.75	72.5568	3214.75	74.7973	3214.75	84.0857	3214.75	76.3038
3216.68	87.1515	3216.68	85.1989	3216.68	81.2467	3216.68	76.3528	3216.68	72.6167	3216.68	74.8735	3216.68	84.1422	3216.68	76.3634
3218.61	87.2005	3218.61	85.2276	3218.61	81.2924	3218.61	76.3944	3218.61	72.6675	3218.61	74.9508	3218.61	84.1848	3218.61	76.4242
3220.54	87.2353	3220.54	85.2446	3220.54	81.3306	3220.54	76.4253	3220.54	72.7115	3220.54	75.0241	3220.54	84.2181	3220.54	76.4785
3222.47	87.2672	3222.47	85.2645	3222.47	81.3621	3222.47	76.4843	3222.47	72.7686	3222.47	75.0988	3222.47	84.2655	3222.47	76.5427
3224.4	87.2903	3224.4	85.2815	3224.4	81.3851	3224.4	76.532	3224.4	72.8138	3224.4	75.1585	3224.4	84.3089	3224.4	76.5963
3226.32	87.3064	3226.32	85.2892	3226.32	81.4226	3226.32	76.5633	3226.32	72.8512	3226.32	75.1987	3226.32	84.3511	3226.32	76.6465
3228.25	87.3215	3228.25	85.2914	3228.25	81.4359	3228.25	76.5903	3228.25	72.8915	3228.25	75.2182	3228.25	84.3747	3228.25	76.6871
3230.18	87.3392	3230.18	85.281	3230.18	81.4473	3230.18	76.6183	3230.18	72.9275	3230.18	75.2609	3230.18	84.3937	3230.18	76.7156
3232.11	87.3415	3232.11	85.273	3232.11	81.4675	3232.11	76.6565	3232.11	72.9518	3232.11	75.2929	3232.11	84.426	3232.11	76.7312
3234.04	87.3633	3234.04	85.2986	3234.04	81.5066	3234.04	76.6995	3234.04	73.001	3234.04	75.3266	3234.04	84.4583	3234.04	76.77
3235.97	87.3834	3235.97	85.3011	3235.97	81.5238	3235.97	76.7257	3235.97	73.0326	3235.97	75.361	3235.97	84.4548	3235.97	76.7934
3237.9	87.398	3237.9	85.2985	3237.9	81.5385	3237.9	76.7519	3237.9	73.0576	3237.9	75.3978	3237.9	84.4704	3237.9	76.8191
3239.82	87.4212	3239.82	85.3093	3239.82	81.5727	3239.82	76.7871	3239.82	73.0847	3239.82	75.4261	3239.82	84.4829	3239.82	76.8486
3241.75	87.4252	3241.75	85.2925	3241.75	81.5839	3241.75	76.7969	3241.75	73.0928	3241.75	75.4265	3241.75	84.4854	3241.75	76.8711
3243.68	87.4319	3243.68	85.2742	3243.68	81.5898	3243.68	76.8149	3243.68	73.115	3243.68	75.448	3243.68	84.5038	3243.68	76.903
3245.61	87.4429	3245.61	85.2755	3245.61	81.6055	3245.61	76.8455	3245.61	73.1552	3245.61	75.4837	3245.61	84.536	3245.61	76.9426
3247.54	87.4463	3247.54	85.2879	3247.54	81.6393	3247.54	76.8734	3247.54	73.2092	3247.54	75.5318	3247.54	84.5758	3247.54	76.973
3249.47	87.4555	3249.47	85.2992	3249.47	81.6638	3249.47	76.9101	3249.47	73.2417	3249.47	75.5672	3249.47	84.6007	3249.47	77.0137
3251.39	87.4737	3251.39	85.3026	3251.39	81.6824	3251.39	76.96	3251.39	73.2905	3251.39	75.6223	3251.39	84.624	3251.39	77.07
3253.32	87.5104	3253.32	85.3202	3253.32	81.705	3253.32	77.0133	3253.32	73.3404	3253.32	75.6927	3253.32	84.6712	3253.32	77.1426
3255.25	87.5548	3255.25	85.3279	3255.25	81.7422	3255.25	77.0546	3255.25	73.3889	3255.25	75.7617	3255.25	84.7174	3255.25	77.2067
3257.18	87.5952	3257.18	85.3192	3257.18	81.7833	3257.18	77.0839	3257.18	73.4411	3257.18	75.8296	3257.18	84.7531	3257.18	77.2496
3259.11	87.6067	3259.11	85.3197	3259.11	81.7905	3259.11	77.1255	3259.11	73.4798	3259.11	75.8813	3259.11	84.7825	3259.11	77.2831
3261.04	87.6214	3261.04	85.344	3261.04	81.8093	3261.04	77.1651	3261.04	73.5134	3261.04	75.9373	3261.04	84.8398	3261.04	77.3404
3262.97	87.6481	3262.97	85.3549	3262.97	81.8386	3262.97	77.2099	3262.97	73.5585	3262.97	76.0037	3262.97	84.8815	3262.97	77.3979
3264.89	87.6582	3264.89	85.3556	3264.89	81.8838	3264.89	77.2615	3264.89	73.611	3264.89	76.0697	3264.89	84.9155	3264.89	77.4509
3266.82	87.6822	3266.82	85.3757	3266.82	81.9267	3266.82	77.3066	3266.82	73.6632	3266.82	76.1253	3266.82	84.9722	3266.82	77.5143
3268.75	87.7222	3268.75	85.4081	3268.75	81.9607	3268.75	77.3391	3268.75	73.7058	3268.75	76.1802	3268.75	85.0142	3268.75	77.5787
3270.68	87.7439	3270.68	85.4022	3270.68	81.9639	3270.68	77.3649	3270.68	73.7434	3270.68	76.236	3270.68	85.0554	3270.68	77.6142
3272.61	87.7696	3272.61	85.3928	3272.61	81.971	3272.61	77.4069	3272.61	73.787	3272.61	76.2944	3272.61	85.0807	3272.61	77.66
3274.54	87.7944	3274.54	85.4139	3274.54	82.0046	3274.54	77.4618	3274.54	73.8384	3274.54	76.3513	3274.54	85.0988	3274.54	77.7144
3276.47	87.8233	3276.47	85.442	3276.47	82.0411	3276.47	77.5024	3276.47	73.8912	3276.47	76.4051	3276.47	85.1328	3276.47	77.7764
3278.39	87.8435	3278.39	85.4559	3278.39	82.083	3278.39	77.5403	3278.39	73.9506	3278.39	76.4625	3278.39	85.1697	3278.39	77.8467
3280.32	87.8718	3280.32	85.4724	3280.32	82.1265	3280.32	77.5935	3280.32	74.0186	3280.32	76.5257	3280.32	85.2217	3280.32	77.9117
3282.25	87.8954	3282.25	85.4939	3282.25	82.1515	3282.25	77.6443	3282.25	74.0549	3282.25	76.5825	3282.25	85.2613	3282.25	77.9635
3284.18	87.931	3284.18	85.5097	3284.18	82.1864	3284.18	77.6889	3284.18	74.1022	3284.18	76.6416	3284.18	85.3044	3284.18	78.0104
3286.11	87.9803	3286.11	85.5329	3286.11	82.2418	3286.11	77.7391	3286.11	74.1635	3286.11	76.716	3286.11	85.3577	3286.11	78.0752
3288.04	88.0195	3288.04	85.5575	3288.04	82.2899	3288.04	77.8017	3288.04	74.2375	3288.04	76.8021	3288.04	85.4121	3288.04	78.1559
3289.96	88.0445	3289.96	85.5612	3289.96	82.3143	3289.96	77.8459	3289.96	74.2967	3289.96	76.873	3289.96	85.4527	3289.96	78.2282
3291.89	88.074	3291.89	85.5815	3291.89	82.3425	3291.89	77.8954	3291.89	74.3424	3291.89	76.9488	3291.89	85.4978	3291.89	78.2902
3293.82	88.1045	3293.82	85.6183	3293.82	82.3922	3293.82	77.965	3293.82	74.4046	3293.82	77.0379	3293.82	85.5593	3293.82	78.3636
3295.75	88.1513	3295.75	85.6556	3295.75	82.4548	3295.75	78.0445	3295.75	74.4828	3295.75	77.141	3295.75	85.6206	3295.75	78.4471
3297.68	88.193	3297.68	85.6744	3297.68	82.502	3297.68	78.1029	3297.68	74.5525	3297.68	77.241	3297.68	85.6701	3297.68	78.5257
3299.61	88.2424	3299.61	85.6908	3299.61	82.5297	3299.61	78.1608	3299.61	74.6305	3299.61	77.3329	3299.61	85.7414	3299.61	78.6109
3301.53	88.2991	3301.53	85.7203	3301.53	82.5713	3301.53	78.2276	3301.53	74.6964	3301.53	77.4278	3301.53	85.8099	3301.53	78.6934
3303.46	88.3446	3303.46	85.7567	3303.46	82.6268	3303.46	78.2789	3303.46	74.7522	3303.46	77.525	3303.46	85.8628	3303.46	78.7783
3305.39	88.3778	3305.39	85.8169	3305.39	82.673	3305.39	78.3445	3305.39	74.8346	3305.39	77.6409	3305.39	85.9328	3305.39	78.8851
3307.32	88.43	3307.32	85.8748	3307.32	82.7238	3307.32	78.4329	3307.32	74.9379	3307.32	77.7745	3307.32	86.0239	3307.32	78.9824
3309.25	88.4929	3309.25	85.9077	3309.25	82.7779	3309.25	78.512	3309.25	75.0159	3309.25	77.8833	3309.25	86.0981	3309.25	79.0772
3311.18	88.5604	3311.18	85.9541	3311.18	82.841	3311.18	78.585	3311.18	75.0926	3311.18	78.0084	3311.18	86.1708	3311.18	79.1852
3313.11	88.6159	3313.11	86.0005	3313.11	82.8922	3313.11	78.6352	3313.11	75.1601	3313.11	78.1167	3313.11	86.2368	3313.11	79.2692
3315.03	88.6718	3315.03	86.0457	3315.03	82.9385	3315.03	78.6929	3315.03	75.2456	3315.03	78.2127	3315.03	86.3046	3315.03	79.3564
3316.96	88.7272	3316.96	86.0888	3316.96	82.9941	3316.96	78.7738	3316.96	75.3374	3316.96	78.3307	3316.96	86.3804	3316.96	79.4578
3318.89	88.7773	3318.89	86.1093	3318.89	83.0378	3318.89	78.8469	3318.89	75.4001	3318.89	78.4469	3318.89	86.4453	3318.89	79.5446
3320.82	88.828	3320.82	86.1494	3320.82	83.095	3320.82	78.9199	3320.82	75.4693	3320.82	78.5506	3320.82	86.5055	3320.82	79.6427
3322.75	88.9039	3322.75	86.2105	3322.75	83.1721	3322.75	78.979	3322.75	75.5561	3322.75	78.6593	3322.75	86.5691	3322.75	79.7432
3324.68	88.9682	3324.68	86.2789	3324.68	83.2208	3324.68	79.0309	3324.68	75.6332	3324.68	78.7708	3324.68	86.6421	3324.68	79.8313
3326.61	89.016	3326.61	86.3455	3326.61	83.2571	3326.61	79.1096	3326.61	75.7197	3326.61	78.8868	3326.61	86.7251	3326.61	79.9222
3328.53	89.0728	3328.53	86.3964	3328.53	83.3144	3328.53	79.1932	3328.53	75.808	3328.53	78.9989	3328.53	86.801	3328.53	80.0278
3330.46	89.1282	3330.46	86.4336	3330.46	83.3736	3330.46	79.2633	3330.46	75.8904	3330.46	79.1029	3330.46	86.8614	3330.46	80.1307
3332.39	89.1659	3332.39	86.4758	3332.39	83.4147	3332.39	79.3133	3332.39	75.9661	3332.39	79.205	3332.39	86.9133	3332.39	80.2013
3334.32	89.2196	3334.32	86.5285	3334.32	83.4758	3334.32	79.3805	3334.32	76.0402	3334.32	79.3166	3334.32	86.9741	3334.32	80.2828
3336.25	89.2818	3336.25	86.5871	3336.25	83.5463	3336.25	79.4781	3336.25	76.1125	3336.25	79.43	3336.25	87.0337	3336.25	80.3867
3338.18	89.3381	3338.18	86.6364	3338.18	83.6181	3338.18	79.5702	3338.18	76.2158	3338.18	79.5454	3338.18	87.1208	3338.18	80.5007
3340.1	89.4131	3340.1	86.6993	3340.1	83.6855	3340.1	79.6467	3340.1	76.3264	3340.1	79.6611	3340.1	87.2045	3340.1	80.5975
3342.03	89.4586	3342.03	86.7743	3342.03	83.7423	3342.03	79.7161	3342.03	76.4113	3342.03	79.7862	3342.03	87.27	3342.03	80.7003
3343.96	89.5087	3343.96	86.8387	3343.96	83.7913	3343.96	79.7861	3343.96	76.5057	3343.96	79.9036	3343.96	87.3459	3343.96	80.803
3345.89	89.5811	3345.89	86.8742	3345.89	83.8499	3345.89	79.8599	3345.89	76.5995	3345.89	80.0174	3345.89	87.4247	3345.89	80.8994
3347.82	89.652	3347.82	86.9426	3347.82	83.941	3347.82	79.9538	3347.82	76.701	3347.82	80.149	3347.82	87.5076	3347.82	81.0104
3349.75	89.7199	3349.75	87.008	3349.75	84.0224	3349.75	80.0552	3349.75	76.8109	3349.75	80.2815	3349.75	87.5923	3349.75	81.123
3351.68	89.7668	3351.68	87.0646	3351.68	84.0815	3351.68	80.1339	3351.68	76.9167	3351.68	80.3936	3351.68	87.6567	3351.68	81.2353
3353.6	89.815	3353.6	87.1305	3353.6	84.1312	3353.6	80.2124	3353.6	76.9913	3353.6	80.5196	3353.6	87.7165	3353.6	81.3487
3355.53	89.894	3355.53	87.204	3355.53	84.2082	3355.53	80.3122	3355.53	77.0879	3355.53	80.659	3355.53	87.8056	3355.53	81.4566
3357.46	89.9738	3357.46	87.2795	3357.46	84.3038	3357.46	80.4197	3357.46	77.2146	3357.46	80.806	3357.46	87.9142	3357.46	81.5792
3359.39	90.0153	3359.39	87.333	3359.39	84.3813	3359.39	80.5125	3359.39	77.3211	3359.39	80.9371	3359.39	88.0016	3359.39	81.6948
3361.32	90.0673	3361.32	87.3801	3361.32	84.4336	3361.32	80.5964	3361.32	77.416	3361.32	81.0565	3361.32	88.0804	3361.32	81.7937
3363.25	90.1202	3363.25	87.4335	3363.25	84.4906	3363.25	80.6933	3363.25	77.5297	3363.25	81.1895	3363.25	88.1486	3363.25	81.9034
3365.17	90.186	3365.17	87.4916	3365.17	84.5628	3365.17	80.7793	3365.17	77.6295	3365.17	81.3166	3365.17	88.2143	3365.17	82.0122
3367.1	90.2378	3367.1	87.5577	3367.1	84.6376	3367.1	80.8641	3367.1	77.702	3367.1	81.4462	3367.1	88.2803	3367.1	82.1155
3369.03	90.2654	3369.03	87.6204	3369.03	84.6881	3369.03	80.9624	3369.03	77.7955	3369.03	81.5816	3369.03	88.336	3369.03	82.217
3370.96	90.326	3370.96	87.6701	3370.96	84.7275	3370.96	81.0497	3370.96	77.8957	3370.96	81.6952	3370.96	88.3908	3370.96	82.3079
3372.89	90.3863	3372.89	87.7192	3372.89	84.8179	3372.89	81.1427	3372.89	77.992	3372.89	81.8252	3372.89	88.4916	3372.89	82.411
3374.82	90.4362	3374.82	87.7987	3374.82	84.912	3374.82	81.2166	3374.82	78.0995	3374.82	81.9517	3374.82	88.5976	3374.82	82.5106
3376.74	90.4638	3376.74	87.8625	3376.74	84.9824	3376.74	81.2909	3376.74	78.1858	3376.74	82.0551	3376.74	88.6709	3376.74	82.6231
3378.67	90.5018	3378.67	87.9089	3378.67	85.049	3378.67	81.372	3378.67	78.2767	3378.67	82.1714	3378.67	88.7381	3378.67	82.7327
3380.6	90.5737	3380.6	87.9722	3380.6	85.1252	3380.6	81.4595	3380.6	78.3708	3380.6	82.2999	3380.6	88.8109	3380.6	82.8233
3382.53	90.6172	3382.53	88.0303	3382.53	85.1799	3382.53	81.5429	3382.53	78.4495	3382.53	82.3978	3382.53	88.887	3382.53	82.8993
3384.46	90.6359	3384.46	88.0768	3384.46	85.2244	3384.46	81.6118	3384.46	78.5337	3384.46	82.4908	3384.46	88.9519	3384.46	82.988
3386.39	90.6594	3386.39	88.1226	3386.39	85.3005	3386.39	81.693	3386.39	78.6244	3386.39	82.5985	3386.39	88.9961	3386.39	83.0818
3388.32	90.7149	3388.32	88.1523	3388.32	85.3555	3388.32	81.7613	3388.32	78.6902	3388.32	82.6842	3388.32	89.0381	3388.32	83.151
3390.24	90.751	3390.24	88.2007	3390.24	85.4031	3390.24	81.8207	3390.24	78.7824	3390.24	82.7642	3390.24	89.1041	3390.24	83.2284
3392.17	90.7899	3392.17	88.2717	3392.17	85.4639	3392.17	81.9058	3392.17	78.874	3392.17	82.8595	3392.17	89.1716	3392.17	83.3114
3394.1	90.8342	3394.1	88.3075	3394.1	85.5094	3394.1	81.9764	3394.1	78.9346	3394.1	82.9604	3394.1	89.2146	3394.1	83.3906
3396.03	90.8769	3396.03	88.3394	3396.03	85.5444	3396.03	82.0245	3396.03	78.9998	3396.03	83.0658	3396.03	89.2729	3396.03	83.4709
3397.96	90.9133	3397.96	88.3909	3397.96	85.6078	3397.96	82.0772	3397.96	79.0818	3397.96	83.1735	3397.96	89.3431	3397.96	83.5497
3399.89	90.9429	3399.89	88.43	3399.89	85.6522	3399.89	82.1333	3399.89	79.1538	3399.89	83.2522	3399.89	89.3955	3399.89	83.6219
3401.82	90.9745	3401.82	88.4872	3401.82	85.7072	3401.82	82.1988	3401.82	79.223	3401.82	83.3185	3401.82	89.437	3401.82	83.6906
3403.74	91.0161	3403.74	88.54	3403.74	85.7617	3403.74	82.2788	3403.74	79.2903	3403.74	83.4045	3403.74	89.4882	3403.74	83.7669
3405.67	91.0542	3405.67	88.5635	3405.67	85.7978	3405.67	82.3368	3405.67	79.357	3405.67	83.4886	3405.67	89.5411	3405.67	83.8349
3407.6	91.1089	3407.6	88.5946	3407.6	85.8694	3407.6	82.4044	3407.6	79.455	3407.6	83.5714	3407.6	89.6119	3407.6	83.9271
3409.53	91.1743	3409.53	88.6473	3409.53	85.9177	3409.53	82.4604	3409.53	79.5383	3409.53	83.6632	3409.53	89.6538	3409.53	84.0152
3411.46	91.2111	3411.46	88.7047	3411.46	85.9651	3411.46	82.5173	3411.46	79.5987	3411.46	83.7636	3411.46	89.6794	3411.46	84.0758
3413.39	91.2215	3413.39	88.774	3413.39	86.0347	3413.39	82.6085	3413.39	79.681	3413.39	83.8688	3413.39	89.7383	3413.39	84.1501
3415.31	91.2391	3415.31	88.8141	3415.31	86.0859	3415.31	82.6913	3415.31	79.765	3415.31	83.9496	3415.31	89.8194	3415.31	84.2255
3417.24	91.2888	3417.24	88.8323	3417.24	86.1226	3417.24	82.7334	3417.24	79.82	3417.24	84.0186	3417.24	89.8854	3417.24	84.2922
3419.17	91.3411	3419.17	88.8776	3419.17	86.1557	3419.17	82.7766	3419.17	79.8704	3419.17	84.0897	3419.17	89.9134	3419.17	84.354
3421.1	91.362	3421.1	88.9119	3421.1	86.1885	3421.1	82.8386	3421.1	79.9363	3421.1	84.1634	3421.1	89.9435	3421.1	84.4142
3423.03	91.3969	3423.03	88.9473	3423.03	86.2428	3423.03	82.8973	3423.03	80.0031	3423.03	84.2334	3423.03	89.9735	3423.03	84.4792
3424.96	91.4482	3424.96	88.9911	3424.96	86.2896	3424.96	82.959	3424.96	80.0582	3424.96	84.3048	3424.96	90.0246	3424.96	84.5298
3426.89	91.4887	3426.89	89.0148	3426.89	86.3244	3426.89	83.0221	3426.89	80.1143	3426.89	84.3899	3426.89	90.0731	3426.89	84.5811
3428.81	91.5059	3428.81	89.0548	3428.81	86.3679	3428.81	83.0722	3428.81	80.1747	3428.81	84.4631	3428.81	90.1091	3428.81	84.6457
3430.74	91.5371	3430.74	89.0859	3430.74	86.4018	3430.74	83.1212	3430.74	80.2257	3430.74	84.5405	3430.74	90.1524	3430.74	84.7168
3432.67	91.572	3432.67	89.1208	3432.67	86.4475	3432.67	83.1872	3432.67	80.2845	3432.67	84.617	3432.67	90.1866	3432.67	84.7767
3434.6	91.5798	3434.6	89.1563	3434.6	86.4824	3434.6	83.2366	3434.6	80.3492	3434.6	84.669	3434.6	90.2278	3434.6	84.8205
3436.53	91.5928	3436.53	89.1803	3436.53	86.5143	3436.53	83.2849	3436.53	80.4043	3436.53	84.7263	3436.53	90.2733	3436.53	84.8688
3438.46	91.6232	3438.46	89.2187	3438.46	86.5695	3438.46	83.3399	3438.46	80.457	3438.46	84.8006	3438.46	90.3165	3438.46	84.9253
3440.38	91.6495	3440.38	89.2415	3440.38	86.6003	3440.38	83.3799	3440.38	80.5122	3440.38	84.8478	3440.38	90.3536	3440.38	84.9783
3442.31	91.6848	3442.31	89.2527	3442.31	86.6178	3442.31	83.4132	3442.31	80.5519	3442.31	84.8951	3442.31	90.3828	3442.31	85.0154
3444.24	91.7098	3444.24	89.2595	3444.24	86.6433	3444.24	83.4538	3444.24	80.5877	3444.24	84.9484	3444.24	90.3974	3444.24	85.0545
3446.17	91.7158	3446.17	89.2979	3446.17	86.6874	3446.17	83.5194	3446.17	80.6569	3446.17	85.0132	3446.17	90.4443	3446.17	85.1141
3448.1	91.7402	3448.1	89.3336	3448.1	86.7305	3448.1	83.5734	3448.1	80.7295	3448.1	85.0844	3448.1	90.4729	3448.1	85.1627
3450.03	91.7752	3450.03	89.3573	3450.03	86.7845	3450.03	83.632	3450.03	80.7958	3450.03	85.1551	3450.03	90.496	3450.03	85.2323
3451.95	91.8126	3451.95	89.3685	3451.95	86.8226	3451.95	83.6991	3451.95	80.8263	3451.95	85.213	3451.95	90.5304	3451.95	85.2811
3453.88	91.8326	3453.88	89.3966	3453.88	86.8538	3453.88	83.7536	3453.88	80.8707	3453.88	85.2697	3453.88	90.5767	3453.88	85.3394
3455.81	91.8466	3455.81	89.4493	3455.81	86.8927	3455.81	83.8013	3455.81	80.9323	3455.81	85.3265	3455.81	90.6314	3455.81	85.4045
3457.74	91.8835	3457.74	89.4679	3457.74	86.9265	3457.74	83.8461	3457.74	80.9885	3457.74	85.378	3457.74	90.6707	3457.74	85.4445
3459.67	91.9061	3459.67	89.4548	3459.67	86.9476	3459.67	83.8925	3459.67	81.0412	3459.67	85.424	3459.67	90.6752	3459.67	85.4857
3461.6	91.9287	3461.6	89.4852	3461.6	86.9814	3461.6	83.9622	3461.6	81.1116	3461.6	85.4973	3461.6	90.713	3461.6	85.5605
3463.53	91.9636	3463.53	89.5204	3463.53	87.0206	3463.53	84.0285	3463.53	81.1867	3463.53	85.5757	3463.53	90.7675	3463.53	85.6145
3465.45	91.9776	3465.45	89.5343	3465.45	87.083	3465.45	84.0742	3465.45	81.2637	3465.45	85.6367	3465.45	90.7933	3465.45	85.6672
3467.38	91.9958	3467.38	89.5614	3467.38	87.1142	3467.38	84.1324	3467.38	81.3267	3467.38	85.6805	3467.38	90.8229	3467.38	85.7318
3469.31	92.0329	3469.31	89.6015	3469.31	87.1685	3469.31	84.2116	3469.31	81.4045	3469.31	85.7588	3469.31	90.8861	3469.31	85.7998
3471.24	92.0674	3471.24	89.6273	3471.24	87.2457	3471.24	84.2884	3471.24	81.4736	3471.24	85.8568	3471.24	90.9332	3471.24	85.868
3473.17	92.1033	3473.17	89.6649	3473.17	87.3007	3473.17	84.343	3473.17	81.5487	3473.17	85.9291	3473.17	90.9664	3473.17	85.9343
3475.1	92.126	3475.1	89.7036	3475.1	87.3477	3475.1	84.4087	3475.1	81.6319	3475.1	85.9939	3475.1	91.0108	3475.1	85.9852
3477.03	92.133	3477.03	89.7007	3477.03	87.3793	3477.03	84.4681	3477.03	81.7042	3477.03	86.047	3477.03	91.0437	3477.03	86.0277
3478.95	92.1552	3478.95	89.7133	3478.95	87.4215	3478.95	84.5454	3478.95	81.7935	3478.95	86.1227	3478.95	91.0787	3478.95	86.1014
3480.88	92.1972	3480.88	89.7526	3480.88	87.4676	3480.88	84.6259	3480.88	81.8792	3480.88	86.2198	3480.88	91.1284	3480.88	86.1887
3482.81	92.2379	3482.81	89.7805	3482.81	87.4986	3482.81	84.6866	3482.81	81.9454	3482.81	86.2941	3482.81	91.172	3482.81	86.2422
3484.74	92.2951	3484.74	89.7998	3484.74	87.5308	3484.74	84.7139	3484.74	82.0234	3484.74	86.3404	3484.74	91.2107	3484.74	86.2883
3486.67	92.3017	3486.67	89.8212	3486.67	87.5929	3486.67	84.7796	3486.67	82.1011	3486.67	86.4172	3486.67	91.2631	3486.67	86.3775
3488.6	92.251	3488.6	89.8486	3488.6	87.6594	3488.6	84.873	3488.6	82.1693	3488.6	86.5073	3488.6	91.3353	3488.6	86.4679
3490.52	92.277	3490.52	89.8637	3490.52	87.6924	3490.52	84.9232	3490.52	82.2333	3490.52	86.5701	3490.52	91.3619	3490.52	86.5266
3492.45	92.3345	3492.45	89.8792	3492.45	87.7446	3492.45	84.9882	3492.45	82.2976	3492.45	86.642	3492.45	91.3812	3492.45	86.5904
3494.38	92.3581	3494.38	89.9143	3494.38	87.79	3494.38	85.0715	3494.38	82.381	3494.38	86.7287	3494.38	91.4343	3494.38	86.6678
3496.31	92.3706	3496.31	89.9423	3496.31	87.8355	3496.31	85.1445	3496.31	82.4537	3496.31	86.82	3496.31	91.4997	3496.31	86.741
3498.24	92.4081	3498.24	89.981	3498.24	87.9054	3498.24	85.216	3498.24	82.5379	3498.24	86.9251	3498.24	91.5628	3498.24	86.8039
3500.17	92.4298	3500.17	90.0092	3500.17	87.9589	3500.17	85.2941	3500.17	82.611	3500.17	86.9978	3500.17	91.6102	3500.17	86.873
3502.09	92.4411	3502.09	90.0226	3502.09	88.0023	3502.09	85.3551	3502.09	82.6825	3502.09	87.0579	3502.09	91.6528	3502.09	86.9414
3504.02	92.4455	3504.02	90.0352	3504.02	88.0463	3504.02	85.3887	3504.02	82.7489	3504.02	87.1266	3504.02	91.6832	3504.02	87.0054
3505.95	92.4652	3505.95	90.0485	3505.95	88.0765	3505.95	85.4232	3505.95	82.7855	3505.95	87.1633	3505.95	91.6991	3505.95	87.0561
3507.88	92.4811	3507.88	90.0805	3507.88	88.111	3507.88	85.5014	3507.88	82.8561	3507.88	87.2305	3507.88	91.7395	3507.88	87.1113
3509.81	92.4708	3509.81	90.0925	3509.81	88.1453	3509.81	85.5725	3509.81	82.9087	3509.81	87.296	3509.81	91.7759	3509.81	87.1609
3511.74	92.4683	3511.74	90.0975	3511.74	88.1794	3511.74	85.6129	3511.74	82.9347	3511.74	87.3547	3511.74	91.8016	3511.74	87.2064
3513.67	92.4909	3513.67	90.1262	3513.67	88.2219	3513.67	85.6732	3513.67	82.9877	3513.67	87.4352	3513.67	91.8448	3513.67	87.2723
3515.59	92.5176	3515.59	90.1495	3515.59	88.26	3515.59	85.7396	3515.59	83.0663	3515.59	87.497	3515.59	91.9001	3515.59	87.3455
3517.52	92.5594	3517.52	90.1633	3517.52	88.2895	3517.52	85.782	3517.52	83.1228	3517.52	87.5367	3517.52	91.9325	3517.52	87.3935
3519.45	92.5857	3519.45	90.1582	3519.45	88.3256	3519.45	85.8105	3519.45	83.1673	3519.45	87.579	3519.45	91.9606	3519.45	87.4156
3521.38	92.5929	3521.38	90.1736	3521.38	88.3644	3521.38	85.8499	3521.38	83.1992	3521.38	87.6232	3521.38	91.9749	3521.38	87.4518
3523.31	92.6159	3523.31	90.1943	3523.31	88.3925	3523.31	85.8935	3523.31	83.2254	3523.31	87.664	3523.31	91.9878	3523.31	87.4974
3525.24	92.6032	3525.24	90.2138	3525.24	88.4166	3525.24	85.9306	3525.24	83.2704	3525.24	87.6938	3525.24	92.018	3525.24	87.5419
3527.16	92.6023	3527.16	90.2296	3527.16	88.4396	3527.16	85.9624	3527.16	83.3189	3527.16	87.7443	3527.16	92.0463	3527.16	87.5836
3529.09	92.629	3529.09	90.2428	3529.09	88.468	3529.09	86.0209	3529.09	83.3757	3529.09	87.7922	3529.09	92.0849	3529.09	87.6289
3531.02	92.646	3531.02	90.2365	3531.02	88.4951	3531.02	86.0819	3531.02	83.4024	3531.02	87.8312	3531.02	92.0964	3531.02	87.6553
3532.95	92.668	3532.95	90.2237	3532.95	88.5263	3532.95	86.1223	3532.95	83.41	3532.95	87.8507	3532.95	92.0971	3532.95	87.6768
3534.88	92.6777	3534.88	90.2481	3534.88	88.564	3534.88	86.1542	3534.88	83.4555	3534.88	87.8899	3534.88	92.1393	3534.88	87.7088
3536.81	92.6804	3536.81	90.2583	3536.81	88.5798	3536.81	86.1819	3536.81	83.4985	3536.81	87.9139	3536.81	92.1577	3536.81	87.7315
3538.74	92.6916	3538.74	90.2536	3538.74	88.6074	3538.74	86.2318	3538.74	83.5511	3538.74	87.9631	3538.74	92.1778	3538.74	87.7749
3540.66	92.6995	3540.66	90.2608	3540.66	88.6383	3540.66	86.2871	3540.66	83.6054	3540.66	88.0117	3540.66	92.1995	3540.66	87.8259
3542.59	92.7144	3542.59	90.2911	3542.59	88.6814	3542.59	86.3308	3542.59	83.6571	3542.59	88.0669	3542.59	92.2168	3542.59	87.8808
3544.52	92.7142	3544.52	90.3311	3544.52	88.7115	3544.52	86.3758	3544.52	83.7053	3544.52	88.1222	3544.52	92.2282	3544.52	87.9164
3546.45	92.7239	3546.45	90.3355	3546.45	88.716	3546.45	86.4142	3546.45	83.7382	3546.45	88.1442	3546.45	92.2327	3546.45	87.9279
3548.38	92.7545	3548.38	90.3182	3548.38	88.7162	3548.38	86.4549	3548.38	83.7687	3548.38	88.139	3548.38	92.2467	3548.38	87.9352
3550.31	92.7694	3550.31	90.3368	3550.31	88.7551	3550.31	86.5133	3550.31	83.8136	3550.31	88.1858	3550.31	92.2816	3550.31	87.9704
3552.24	92.7668	3552.24	90.3662	3552.24	88.7956	3552.24	86.5717	3552.24	83.8712	3552.24	88.2448	3552.24	92.3063	3552.24	88.0241
3554.16	92.7738	3554.16	90.3689	3554.16	88.8287	3554.16	86.6157	3554.16	83.9364	3554.16	88.2799	3554.16	92.3707	3554.16	88.0667
3556.09	92.776	3556.09	90.3746	3556.09	88.8599	3556.09	86.651	3556.09	83.9695	3556.09	88.294	3556.09	92.4093	3556.09	88.0997
3558.02	92.8006	3558.02	90.3771	3558.02	88.8817	3558.02	86.6897	3558.02	84.0081	3558.02	88.3196	3558.02	92.4158	3558.02	88.1526
3559.95	92.8229	3559.95	90.3914	3559.95	88.9163	3559.95	86.7285	3559.95	84.0701	3559.95	88.3676	3559.95	92.4174	3559.95	88.1825
3561.88	92.8346	3561.88	90.4072	3561.88	88.9432	3561.88	86.7743	3561.88	84.1212	3561.88	88.409	3561.88	92.4195	3561.88	88.2019
3563.81	92.844	3563.81	90.4211	3563.81	88.9533	3563.81	86.8288	3563.81	84.1475	3563.81	88.4322	3563.81	92.4194	3563.81	88.2358
3565.74	92.8462	3565.74	90.4565	3565.74	88.9599	3565.74	86.8756	3565.74	84.1762	3565.74	88.4907	3565.74	92.4248	3565.74	88.2773
3567.66	92.8347	3567.66	90.4635	3567.66	88.9878	3567.66	86.9148	3567.66	84.2359	3567.66	88.5426	3567.66	92.4585	3567.66	88.3162
3569.59	92.8581	3569.59	90.4538	3569.59	89.0448	3569.59	86.9751	3569.59	84.2879	3569.59	88.5509	3569.59	92.5093	3569.59	88.3381
3571.52	92.9089	3571.52	90.471	3571.52	89.0886	3571.52	87.0377	3571.52	84.3329	3571.52	88.5789	3571.52	92.5222	3571.52	88.3769
3573.45	92.9335	3573.45	90.478	3573.45	89.1038	3573.45	87.0704	3573.45	84.3823	3573.45	88.6275	3573.45	92.5245	3573.45	88.4171
3575.38	92.937	3575.38	90.4745	3575.38	89.1175	3575.38	87.1065	3575.38	84.4323	3575.38	88.6517	3575.38	92.5502	3575.38	88.4538
3577.3	92.9367	3577.3	90.501	3577.3	89.1641	3577.3	87.1517	3577.3	84.4838	3577.3	88.6759	3577.3	92.5685	3577.3	88.4981
3579.23	92.9485	3579.23	90.5152	3579.23	89.19	3579.23	87.2276	3579.23	84.5323	3579.23	88.6956	3579.23	92.5463	3579.23	88.5207
3581.16	92.9639	3581.16	90.5454	3581.16	89.2303	3581.16	87.3281	3581.16	84.6016	3581.16	88.7227	3581.16	92.5796	3581.16	88.5648
3583.09	92.9637	3583.09	90.5804	3583.09	89.2728	3583.09	87.3731	3583.09	84.6673	3583.09	88.816	3583.09	92.6616	3583.09	88.6323
3585.02	92.9552	3585.02	90.5444	3585.02	89.2773	3585.02	87.3529	3585.02	84.6997	3585.02	88.8469	3585.02	92.6539	3585.02	88.6381
3586.95	92.9556	3586.95	90.5487	3586.95	89.2909	3586.95	87.3771	3586.95	84.7481	3586.95	88.8788	3586.95	92.6443	3586.95	88.6622
3588.88	92.9621	3588.88	90.546	3588.88	89.2933	3588.88	87.4375	3588.88	84.7805	3588.88	88.8887	3588.88	92.6579	3588.88	88.7104
3590.8	92.977	3590.8	90.5454	3590.8	89.3363	3590.8	87.4796	3590.8	84.8396	3590.8	88.9199	3590.8	92.6727	3590.8	88.7389
3592.73	92.9866	3592.73	90.5394	3592.73	89.3645	3592.73	87.4997	3592.73	84.8749	3592.73	88.9537	3592.73	92.6769	3592.73	88.7511
3594.66	92.9963	3594.66	90.5427	3594.66	89.372	3594.66	87.5422	3594.66	84.9128	3594.66	88.9789	3594.66	92.6975	3594.66	88.7756
3596.59	93.0175	3596.59	90.5623	3596.59	89.3904	3596.59	87.5888	3596.59	84.9641	3596.59	89.0083	3596.59	92.738	3596.59	88.8326
3598.52	93.0448	3598.52	90.5783	3598.52	89.4049	3598.52	87.6345	3598.52	85.01	3598.52	89.0419	3598.52	92.757	3598.52	88.8719
3600.45	93.0583	3600.45	90.564	3600.45	89.4293	3600.45	87.6876	3600.45	85.0583	3600.45	89.0778	3600.45	92.7739	3600.45	88.911
3602.38	93.0683	3602.38	90.5398	3602.38	89.4599	3602.38	87.7277	3602.38	85.1165	3602.38	89.0923	3602.38	92.7808	3602.38	88.9319
3604.3	93.0766	3604.3	90.5544	3604.3	89.4959	3604.3	87.7724	3604.3	85.1755	3604.3	89.1409	3604.3	92.7905	3604.3	88.9734
3606.23	93.0816	3606.23	90.6049	3606.23	89.5328	3606.23	87.8367	3606.23	85.249	3606.23	89.2016	3606.23	92.8146	3606.23	89.0228
3608.16	93.0889	3608.16	90.6091	3608.16	89.5551	3608.16	87.897	3608.16	85.306	3608.16	89.2342	3608.16	92.8256	3608.16	89.0694
3610.09	93.1117	3610.09	90.5991	3610.09	89.5652	3610.09	87.9323	3610.09	85.3359	3610.09	89.2563	3610.09	92.8267	3610.09	89.1032
3612.02	93.1226	3612.02	90.6869	3612.02	89.6288	3612.02	87.9987	3612.02	85.4131	3612.02	89.34	3612.02	92.8709	3612.02	89.1572
3613.95	93.1187	3613.95	90.7302	3613.95	89.6839	3613.95	88.0711	3613.95	85.4737	3613.95	89.406	3613.95	92.9059	3613.95	89.1998
3615.88	93.1391	3615.88	90.6946	3615.88	89.7016	3615.88	88.1179	3615.88	85.5179	3615.88	89.4113	3615.88	92.8963	3615.88	89.2245
3617.8	93.1395	3617.8	90.6937	3617.8	89.7133	3617.8	88.1495	3617.8	85.5997	3617.8	89.4101	3617.8	92.9042	3617.8	89.2482
3619.73	93.1452	3619.73	90.6898	3619.73	89.7307	3619.73	88.1887	3619.73	85.6667	3619.73	89.4334	3619.73	92.9397	3619.73	89.2754
3621.66	93.1546	3621.66	90.6692	3621.66	89.7642	3621.66	88.236	3621.66	85.7025	3621.66	89.4525	3621.66	92.9604	3621.66	89.3192
3623.59	93.1818	3623.59	90.6599	3623.59	89.8137	3623.59	88.2926	3623.59	85.7332	3623.59	89.4638	3623.59	92.977	3623.59	89.3739
3625.52	93.1787	3625.52	90.6589	3625.52	89.8465	3625.52	88.3349	3625.52	85.7725	3625.52	89.4827	3625.52	92.9877	3625.52	89.4116
3627.45	93.1652	3627.45	90.6469	3627.45	89.8731	3627.45	88.3656	3627.45	85.8251	3627.45	89.4838	3627.45	92.987	3627.45	89.4074
3629.37	93.1618	3629.37	90.6464	3629.37	89.8544	3629.37	88.4079	3629.37	85.8761	3629.37	89.5046	3629.37	92.9911	3629.37	89.4238
3631.3	93.2046	3631.3	90.6639	3631.3	89.868	3631.3	88.4432	3631.3	85.9015	3631.3	89.5475	3631.3	92.9996	3631.3	89.4557
3633.23	93.2275	3633.23	90.7036	3633.23	89.8871	3633.23	88.4965	3633.23	85.941	3633.23	89.602	3633.23	93.0115	3633.23	89.5015
3635.16	93.2325	3635.16	90.7071	3635.16	89.9202	3635.16	88.558	3635.16	85.9908	3635.16	89.6389	3635.16	93.0482	3635.16	89.5645
3637.09	93.2472	3637.09	90.6863	3637.09	89.9571	3637.09	88.5937	3637.09	86.0512	3637.09	89.6586	3637.09	93.0705	3637.09	89.5903
3639.02	93.2606	3639.02	90.665	3639.02	89.9604	3639.02	88.6177	3639.02	86.0934	3639.02	89.6748	3639.02	93.0844	3639.02	89.5963
3640.95	93.2695	3640.95	90.6726	3640.95	89.9599	3640.95	88.666	3640.95	86.1177	3640.95	89.7003	3640.95	93.1082	3640.95	89.6278
3642.87	93.2892	3642.87	90.6836	3642.87	89.9695	3642.87	88.7124	3642.87	86.1406	3642.87	89.7073	3642.87	93.1157	3642.87	89.662
3644.8	93.286	3644.8	90.6901	3644.8	90.0074	3644.8	88.7386	3644.8	86.179	3644.8	89.7249	3644.8	93.0976	3644.8	89.6777
3646.73	93.2659	3646.73	90.7424	3646.73	90.0653	3646.73	88.7702	3646.73	86.2466	3646.73	89.7942	3646.73	93.1194	3646.73	89.6968
3648.66	93.2775	3648.66	90.7328	3648.66	90.0454	3648.66	88.7862	3648.66	86.2539	3648.66	89.811	3648.66	93.1312	3648.66	89.688
3650.59	93.2752	3650.59	90.6778	3650.59	89.9897	3650.59	88.8022	3650.59	86.2505	3650.59	89.7814	3650.59	93.1139	3650.59	89.6916
3652.52	93.2761	3652.52	90.6383	3652.52	90.0325	3652.52	88.8219	3652.52	86.283	3652.52	89.752	3652.52	93.1381	3652.52	89.7094
3654.44	93.3152	3654.44	90.6242	3654.44	90.0833	3654.44	88.8775	3654.44	86.3119	3654.44	89.7652	3654.44	93.1564	3654.44	89.7424
3656.37	93.3083	3656.37	90.6082	3656.37	90.0709	3656.37	88.9022	3656.37	86.3158	3656.37	89.7629	3656.37	93.1375	3656.37	89.7519
3658.3	93.2981	3658.3	90.5816	3658.3	90.0844	3658.3	88.8881	3658.3	86.3148	3658.3	89.7515	3658.3	93.121	3658.3	89.7527
3660.23	93.3095	3660.23	90.5964	3660.23	90.12	3660.23	88.9109	3660.23	86.347	3660.23	89.7633	3660.23	93.136	3660.23	89.7537
3662.16	93.3235	3662.16	90.6091	3662.16	90.1298	3662.16	88.9428	3662.16	86.3559	3662.16	89.7701	3662.16	93.1622	3662.16	89.7436
3664.09	93.3004	3664.09	90.596	3664.09	90.1131	3664.09	88.9445	3664.09	86.3514	3664.09	89.7612	3664.09	93.1699	3664.09	89.7416
3666.01	93.2743	3666.01	90.5946	3666.01	90.1151	3666.01	88.953	3666.01	86.3742	3666.01	89.7681	3666.01	93.1675	3666.01	89.7659
3667.94	93.264	3667.94	90.6138	3667.94	90.1326	3667.94	88.9542	3667.94	86.4023	3667.94	89.7745	3667.94	93.1595	3667.94	89.7896
3669.87	93.305	3669.87	90.5792	3669.87	90.0811	3669.87	88.9448	3669.87	86.3751	3669.87	89.7475	3669.87	93.1347	3669.87	89.7749
3671.8	93.2822	3671.8	90.5169	3671.8	90.0504	3671.8	88.9484	3671.8	86.3234	3671.8	89.7005	3671.8	93.1262	3671.8	89.7429
3673.73	93.2714	3673.73	90.561	3673.73	90.125	3673.73	88.9855	3673.73	86.3649	3673.73	89.7443	3673.73	93.1439	3673.73	89.7574
3675.66	93.2817	3675.66	90.565	3675.66	90.0966	3675.66	88.9979	3675.66	86.3853	3675.66	89.7486	3675.66	93.1396	3675.66	89.788
3677.59	93.2967	3677.59	90.566	3677.59	90.061	3677.59	88.9824	3677.59	86.3565	3677.59	89.7524	3677.59	93.1314	3677.59	89.7883
3679.51	93.3047	3679.51	90.6024	3679.51	90.0815	3679.51	88.9836	3679.51	86.3659	3679.51	89.8017	3679.51	93.1483	3679.51	89.8004
3681.44	93.3185	3681.44	90.5545	3681.44	90.0984	3681.44	88.9942	3681.44	86.3548	3681.44	89.7752	3681.44	93.1525	3681.44	89.794
3683.37	93.2983	3683.37	90.5267	3683.37	90.0949	3683.37	88.9968	3683.37	86.3413	3683.37	89.735	3683.37	93.1377	3683.37	89.7787
3685.3	93.2777	3685.3	90.5221	3685.3	90.0737	3685.3	88.9681	3685.3	86.3253	3685.3	89.722	3685.3	93.1171	3685.3	89.7848
3687.23	93.287	3687.23	90.4856	3687.23	90.05	3687.23	88.9319	3687.23	86.2987	3687.23	89.6878	3687.23	93.103	3687.23	89.7699
3689.16	93.2485	3689.16	90.4978	3689.16	90.0348	3689.16	88.9162	3689.16	86.2784	3689.16	89.6921	3689.16	93.0808	3689.16	89.7431
3691.09	93.2166	3691.09	90.5421	3691.09	90.0538	3691.09	88.9298	3691.09	86.2742	3691.09	89.7096	3691.09	93.0756	3691.09	89.7563
3693.01	93.2327	3693.01	90.496	3693.01	90.0477	3693.01	88.9273	3693.01	86.2563	3693.01	89.68	3693.01	93.0848	3693.01	89.757
3694.94	93.2453	3694.94	90.4754	3694.94	90.0437	3694.94	88.9203	3694.94	86.2486	3694.94	89.6839	3694.94	93.1024	3694.94	89.7214
3696.87	93.2331	3696.87	90.5045	3696.87	90.0503	3696.87	88.9404	3696.87	86.256	3696.87	89.7051	3696.87	93.1002	3696.87	89.7379
3698.8	93.2261	3698.8	90.5277	3698.8	90.0545	3698.8	88.936	3698.8	86.2338	3698.8	89.7064	3698.8	93.0814	3698.8	89.7444
3700.73	93.2381	3700.73	90.5534	3700.73	90.0481	3700.73	88.9153	3700.73	86.2324	3700.73	89.7205	3700.73	93.0803	3700.73	89.7474
3702.66	93.2378	3702.66	90.5568	3702.66	90.0408	3702.66	88.909	3702.66	86.2419	3702.66	89.7343	3702.66	93.0889	3702.66	89.7631
3704.58	93.2256	3704.58	90.5234	3704.58	90.0424	3704.58	88.8945	3704.58	86.2275	3704.58	89.7112	3704.58	93.0868	3704.58	89.7454
3706.51	93.2245	3706.51	90.5404	3706.51	90.0467	3706.51	88.9009	3706.51	86.2242	3706.51	89.7328	3706.51	93.0912	3706.51	89.7183
3708.44	93.2275	3708.44	90.5731	3708.44	90.0447	3708.44	88.918	3708.44	86.2147	3708.44	89.7763	3708.44	93.0963	3708.44	89.7143
3710.37	93.2226	3710.37	90.6245	3710.37	90.0472	3710.37	88.9415	3710.37	86.218	3710.37	89.7994	3710.37	93.1251	3710.37	89.7419
3712.3	93.2461	3712.3	90.6211	3712.3	90.0321	3712.3	88.941	3712.3	86.2177	3712.3	89.7903	3712.3	93.1651	3712.3	89.7643
3714.23	93.258	3714.23	90.6287	3714.23	90.0317	3714.23	88.9321	3714.23	86.2144	3714.23	89.8087	3714.23	93.1742	3714.23	89.7801
3716.16	93.2675	3716.16	90.6086	3716.16	90.0306	3716.16	88.9136	3716.16	86.2019	3716.16	89.7958	3716.16	93.1653	3716.16	89.7731
3718.08	93.2608	3718.08	90.5544	3718.08	89.9986	3718.08	88.8751	3718.08	86.1715	3718.08	89.7422	3718.08	93.1251	3718.08	89.7325
3720.01	93.236	3720.01	90.5465	3720.01	89.9874	3720.01	88.8628	3720.01	86.1692	3720.01	89.7393	3720.01	93.1028	3720.01	89.7244
3721.94	93.1871	3721.94	90.5735	3721.94	89.9842	3721.94	88.8517	3721.94	86.1471	3721.94	89.7508	3721.94	93.0738	3721.94	89.7084
3723.87	93.1645	3723.87	90.5341	3723.87	89.9567	3723.87	88.8084	3723.87	86.0839	3723.87	89.6981	3723.87	93.0363	3723.87	89.6764
3725.8	93.1561	3725.8	90.5014	3725.8	89.937	3725.8	88.7709	3725.8	86.047	3725.8	89.6522	3725.8	93.0297	3725.8	89.6522
3727.73	93.185	3727.73	90.4929	3727.73	89.9591	3727.73	88.7746	3727.73	86.0495	3727.73	89.6434	3727.73	93.0366	3727.73	89.6512
3729.65	93.2066	3729.65	90.4991	3729.65	89.9944	3729.65	88.7863	3729.65	86.0659	3729.65	89.6551	3729.65	93.0738	3729.65	89.6736
3731.58	93.1573	3731.58	90.4976	3731.58	89.9643	3731.58	88.7972	3731.58	86.0654	3731.58	89.6564	3731.58	93.0989	3731.58	89.6846
3733.51	93.0942	3733.51	90.5482	3733.51	89.9281	3733.51	88.7867	3733.51	86.0408	3733.51	89.6665	3733.51	93.0786	3733.51	89.6626
3735.44	93.1325	3735.44	90.5763	3735.44	89.9309	3735.44	88.7793	3735.44	86.041	3735.44	89.6736	3735.44	93.0827	3735.44	89.6527
3737.37	93.1778	3737.37	90.541	3737.37	89.9163	3737.37	88.7495	3737.37	86.0298	3737.37	89.6543	3737.37	93.09	3737.37	89.6387
3739.3	93.2006	3739.3	90.5679	3739.3	89.9326	3739.3	88.7499	3739.3	86.0383	3739.3	89.6828	3739.3	93.1018	3739.3	89.6434
3741.22	93.1934	3741.22	90.5732	3741.22	89.9476	3741.22	88.7603	3741.22	86.0266	3741.22	89.6921	3741.22	93.1167	3741.22	89.6444
3743.15	93.2339	3743.15	90.522	3743.15	89.9483	3743.15	88.7672	3743.15	85.9978	3743.15	89.6559	3743.15	93.1316	3743.15	89.6502
3745.08	93.2281	3745.08	90.513	3745.08	89.8941	3745.08	88.7837	3745.08	85.9945	3745.08	89.6537	3745.08	93.1373	3745.08	89.6574
3747.01	93.2396	3747.01	90.6104	3747.01	89.9545	3747.01	88.8074	3747.01	86.0344	3747.01	89.7137	3747.01	93.1633	3747.01	89.6693
3748.94	93.2937	3748.94	90.6519	3748.94	89.9818	3748.94	88.8197	3748.94	86.0711	3748.94	89.7181	3748.94	93.1901	3748.94	89.683
3750.87	93.3029	3750.87	90.663	3750.87	89.9896	3750.87	88.8247	3750.87	86.0921	3750.87	89.737	3750.87	93.199	3750.87	89.7096
3752.8	93.296	3752.8	90.6413	3752.8	90.0026	3752.8	88.8133	3752.8	86.0831	3752.8	89.7349	3752.8	93.2001	3752.8	89.7292
3754.72	93.2542	3754.72	90.6827	3754.72	90.0214	3754.72	88.8025	3754.72	86.0778	3754.72	89.7565	3754.72	93.1825	3754.72	89.7293
3756.65	93.2647	3756.65	90.7127	3756.65	90.0315	3756.65	88.8193	3756.65	86.0688	3756.65	89.7696	3756.65	93.1869	3756.65	89.7244
3758.58	93.2785	3758.58	90.715	3758.58	90.0132	3758.58	88.8252	3758.58	86.0812	3758.58	89.7954	3758.58	93.2019	3758.58	89.7168
3760.51	93.2957	3760.51	90.7013	3760.51	89.9981	3760.51	88.8238	3760.51	86.1112	3760.51	89.7961	3760.51	93.2007	3760.51	89.7197
3762.44	93.2862	3762.44	90.6832	3762.44	90.0159	3762.44	88.8144	3762.44	86.0905	3762.44	89.7705	3762.44	93.1912	3762.44	89.723
3764.37	93.2641	3764.37	90.7053	3764.37	90.0293	3764.37	88.8164	3764.37	86.0783	3764.37	89.7737	3764.37	93.2132	3764.37	89.7314
3766.3	93.2338	3766.3	90.7116	3766.3	90.0126	3766.3	88.8064	3766.3	86.066	3766.3	89.7656	3766.3	93.2055	3766.3	89.7163
3768.22	93.2322	3768.22	90.6906	3768.22	90.0041	3768.22	88.7797	3768.22	86.0341	3768.22	89.739	3768.22	93.183	3768.22	89.6843
3770.15	93.2638	3770.15	90.6834	3770.15	89.9782	3770.15	88.7772	3770.15	86.0136	3770.15	89.7428	3770.15	93.1927	3770.15	89.6851
3772.08	93.3053	3772.08	90.6713	3772.08	89.9757	3772.08	88.7817	3772.08	86.018	3772.08	89.7382	3772.08	93.1994	3772.08	89.6872
3774.01	93.3076	3774.01	90.6727	3774.01	89.9862	3774.01	88.789	3774.01	86.0216	3774.01	89.7079	3774.01	93.197	3774.01	89.6705
3775.94	93.2715	3775.94	90.6812	3775.94	89.9961	3775.94	88.7934	3775.94	86.0066	3775.94	89.7038	3775.94	93.1861	3775.94	89.6671
3777.87	93.2306	3777.87	90.6966	3777.87	90	3777.87	88.7866	3777.87	85.9988	3777.87	89.7358	3777.87	93.1827	3777.87	89.6636
3779.79	93.2344	3779.79	90.7041	3779.79	89.9808	3779.79	88.7807	3779.79	85.9927	3779.79	89.7301	3779.79	93.1874	3779.79	89.6573
3781.72	93.2553	3781.72	90.6958	3781.72	89.982	3781.72	88.7665	3781.72	85.9895	3781.72	89.7033	3781.72	93.184	3781.72	89.6764
3783.65	93.2843	3783.65	90.7244	3783.65	89.9906	3783.65	88.7611	3783.65	85.9981	3783.65	89.7201	3783.65	93.198	3783.65	89.7097
3785.58	93.2946	3785.58	90.7252	3785.58	89.97	3785.58	88.7468	3785.58	85.9712	3785.58	89.704	3785.58	93.1996	3785.58	89.6956
3787.51	93.2807	3787.51	90.7232	3787.51	89.9813	3787.51	88.7445	3787.51	85.9504	3787.51	89.6923	3787.51	93.2002	3787.51	89.6747
3789.44	93.2751	3789.44	90.6974	3789.44	89.9956	3789.44	88.7442	3789.44	85.9442	3789.44	89.697	3789.44	93.2088	3789.44	89.6777
3791.36	93.276	3791.36	90.6792	3791.36	89.9938	3791.36	88.7289	3791.36	85.9501	3791.36	89.7031	3791.36	93.212	3791.36	89.6775
3793.29	93.2717	3793.29	90.7311	3793.29	90.0153	3793.29	88.7481	3793.29	85.9774	3793.29	89.7343	3793.29	93.2197	3793.29	89.6935
3795.22	93.2693	3795.22	90.7487	3795.22	89.9858	3795.22	88.7359	3795.22	85.9634	3795.22	89.7113	3795.22	93.2003	3795.22	89.6799
3797.15	93.2191	3797.15	90.7408	3797.15	89.9356	3797.15	88.7035	3797.15	85.9467	3797.15	89.6817	3797.15	93.1757	3797.15	89.635
3799.08	93.2182	3799.08	90.6913	3799.08	89.9538	3799.08	88.6969	3799.08	85.9217	3799.08	89.6589	3799.08	93.1779	3799.08	89.6161
3801.01	93.2862	3801.01	90.6762	3801.01	89.9305	3801.01	88.6942	3801.01	85.8933	3801.01	89.6635	3801.01	93.1885	3801.01	89.6183
3802.94	93.2671	3802.94	90.6904	3802.94	89.9145	3802.94	88.6883	3802.94	85.8722	3802.94	89.6745	3802.94	93.1818	3802.94	89.6172
3804.86	93.2631	3804.86	90.7104	3804.86	89.9631	3804.86	88.6772	3804.86	85.8663	3804.86	89.6694	3804.86	93.1897	3804.86	89.6146
3806.79	93.2594	3806.79	90.7209	3806.79	89.9294	3806.79	88.6722	3806.79	85.8531	3806.79	89.645	3806.79	93.1997	3806.79	89.5949
3808.72	93.2216	3808.72	90.7032	3808.72	89.9008	3808.72	88.6613	3808.72	85.8302	3808.72	89.6169	3808.72	93.181	3808.72	89.5669
3810.65	93.2271	3810.65	90.6786	3810.65	89.9138	3810.65	88.6451	3810.65	85.8215	3810.65	89.6052	3810.65	93.1667	3810.65	89.5541
3812.58	93.2175	3812.58	90.6525	3812.58	89.9084	3812.58	88.6102	3812.58	85.7959	3812.58	89.5993	3812.58	93.1575	3812.58	89.5451
3814.51	93.2608	3814.51	90.6575	3814.51	89.9208	3814.51	88.6189	3814.51	85.7944	3814.51	89.6107	3814.51	93.1825	3814.51	89.5692
3816.43	93.2562	3816.43	90.6645	3816.43	89.8895	3816.43	88.6269	3816.43	85.808	3816.43	89.6059	3816.43	93.1905	3816.43	89.5784
3818.36	93.2021	3818.36	90.6932	3818.36	89.8994	3818.36	88.609	3818.36	85.8033	3818.36	89.5988	3818.36	93.1762	3818.36	89.5613
3820.29	93.184	3820.29	90.7279	3820.29	89.8943	3820.29	88.6035	3820.29	85.8058	3820.29	89.6215	3820.29	93.1781	3820.29	89.5559
3822.22	93.1999	3822.22	90.6935	3822.22	89.8492	3822.22	88.5813	3822.22	85.7885	3822.22	89.5959	3822.22	93.1748	3822.22	89.5312
3824.15	93.223	3824.15	90.6664	3824.15	89.8613	3824.15	88.5655	3824.15	85.7604	3824.15	89.5808	3824.15	93.1565	3824.15	89.4971
3826.08	93.2109	3826.08	90.6804	3826.08	89.8572	3826.08	88.5745	3826.08	85.7549	3826.08	89.5895	3826.08	93.1535	3826.08	89.5073
3828.01	93.205	3828.01	90.672	3828.01	89.8536	3828.01	88.5685	3828.01	85.7415	3828.01	89.5787	3828.01	93.161	3828.01	89.5119
3829.93	93.2069	3829.93	90.6667	3829.93	89.8415	3829.93	88.56	3829.93	85.7336	3829.93	89.5619	3829.93	93.1525	3829.93	89.4988
3831.86	93.1856	3831.86	90.6826	3831.86	89.8308	3831.86	88.5483	3831.86	85.7388	3831.86	89.5564	3831.86	93.1446	3831.86	89.501
3833.79	93.1615	3833.79	90.6863	3833.79	89.8451	3833.79	88.548	3833.79	85.7254	3833.79	89.5422	3833.79	93.147	3833.79	89.4928
3835.72	93.2005	3835.72	90.6771	3835.72	89.8611	3835.72	88.5622	3835.72	85.6946	3835.72	89.5379	3835.72	93.1664	3835.72	89.4992
3837.65	93.2403	3837.65	90.6522	3837.65	89.8184	3837.65	88.5445	3837.65	85.6676	3837.65	89.5137	3837.65	93.1537	3837.65	89.4799
3839.58	93.2069	3839.58	90.6883	3839.58	89.8113	3839.58	88.5165	3839.58	85.6915	3839.58	89.5502	3839.58	93.1305	3839.58	89.4614
3841.51	93.1765	3841.51	90.7002	3841.51	89.8347	3841.51	88.4978	3841.51	85.6972	3841.51	89.5623	3841.51	93.1319	3841.51	89.4637
3843.43	93.1838	3843.43	90.6974	3843.43	89.8219	3843.43	88.4978	3843.43	85.6852	3843.43	89.5461	3843.43	93.1351	3843.43	89.4685
3845.36	93.213	3845.36	90.6825	3845.36	89.8172	3845.36	88.5016	3845.36	85.6773	3845.36	89.5307	3845.36	93.137	3845.36	89.4613
3847.29	93.2084	3847.29	90.6823	3847.29	89.8393	3847.29	88.5011	3847.29	85.6696	3847.29	89.5178	3847.29	93.1313	3847.29	89.4459
3849.22	93.189	3849.22	90.669	3849.22	89.8558	3849.22	88.5022	3849.22	85.657	3849.22	89.5076	3849.22	93.1308	3849.22	89.4396
3851.15	93.2074	3851.15	90.6171	3851.15	89.84	3851.15	88.4824	3851.15	85.6122	3851.15	89.4718	3851.15	93.127	3851.15	89.4263
3853.08	93.2493	3853.08	90.5953	3853.08	89.7729	3853.08	88.4801	3853.08	85.5947	3853.08	89.4376	3853.08	93.1529	3853.08	89.4329
3855.01	93.2478	3855.01	90.5872	3855.01	89.7372	3855.01	88.4727	3855.01	85.5908	3855.01	89.4144	3855.01	93.1562	3855.01	89.4102
3856.93	93.2025	3856.93	90.6728	3856.93	89.7845	3856.93	88.4805	3856.93	85.6132	3856.93	89.4831	3856.93	93.1406	3856.93	89.4133
3858.86	93.1854	3858.86	90.6724	3858.86	89.8114	3858.86	88.4725	3858.86	85.6081	3858.86	89.4678	3858.86	93.1253	3858.86	89.4188
3860.79	93.1729	3860.79	90.6508	3860.79	89.7905	3860.79	88.4462	3860.79	85.6007	3860.79	89.4516	3860.79	93.1114	3860.79	89.3974
3862.72	93.1565	3862.72	90.6627	3862.72	89.7761	3862.72	88.4496	3862.72	85.5945	3862.72	89.4815	3862.72	93.119	3862.72	89.3905
3864.65	93.1372	3864.65	90.6695	3864.65	89.7695	3864.65	88.4424	3864.65	85.5816	3864.65	89.483	3864.65	93.1174	3864.65	89.3904
3866.57	93.1431	3866.57	90.6319	3866.57	89.7581	3866.57	88.4025	3866.57	85.5476	3866.57	89.437	3866.57	93.1028	3866.57	89.3711
3868.5	93.1691	3868.5	90.6405	3868.5	89.7652	3868.5	88.4021	3868.5	85.5381	3868.5	89.4385	3868.5	93.104	3868.5	89.3686
3870.43	93.1765	3870.43	90.675	3870.43	89.7456	3870.43	88.4276	3870.43	85.5624	3870.43	89.4511	3870.43	93.1205	3870.43	89.3963
3872.36	93.1515	3872.36	90.702	3872.36	89.7536	3872.36	88.4168	3872.36	85.5719	3872.36	89.464	3872.36	93.1149	3872.36	89.3863
3874.29	93.1594	3874.29	90.6946	3874.29	89.7433	3874.29	88.3936	3874.29	85.5639	3874.29	89.4731	3874.29	93.1176	3874.29	89.3895
3876.22	93.1762	3876.22	90.6381	3876.22	89.7388	3876.22	88.3742	3876.22	85.5055	3876.22	89.4204	3876.22	93.1111	3876.22	89.3678
3878.15	93.1629	3878.15	90.638	3878.15	89.7466	3878.15	88.3645	3878.15	85.4838	3878.15	89.4038	3878.15	93.0908	3878.15	89.3363
3880.07	93.1305	3880.07	90.6724	3880.07	89.7185	3880.07	88.3529	3880.07	85.4771	3880.07	89.4257	3880.07	93.0719	3880.07	89.3166
3882	93.1513	3882	90.6597	3882	89.7203	3882	88.3564	3882	85.4634	3882	89.4138	3882	93.0871	3882	89.3299
3883.93	93.1787	3883.93	90.6296	3883.93	89.7362	3883.93	88.3394	3883.93	85.461	3883.93	89.3877	3883.93	93.1004	3883.93	89.3265
3885.86	93.1847	3885.86	90.6186	3885.86	89.717	3885.86	88.3359	3885.86	85.47	3885.86	89.3924	3885.86	93.1064	3885.86	89.3147
3887.79	93.1652	3887.79	90.633	3887.79	89.7413	3887.79	88.3519	3887.79	85.468	3887.79	89.3945	3887.79	93.1128	3887.79	89.3291
3889.72	93.1444	3889.72	90.6231	3889.72	89.7411	3889.72	88.3399	3889.72	85.4518	3889.72	89.3772	3889.72	93.1036	3889.72	89.3286
3891.65	93.1537	3891.65	90.6244	3891.65	89.6992	3891.65	88.3241	3891.65	85.4288	3891.65	89.3692	3891.65	93.1004	3891.65	89.3112
3893.57	93.1696	3893.57	90.6496	3893.57	89.7129	3893.57	88.3371	3893.57	85.4232	3893.57	89.3761	3893.57	93.0989	3893.57	89.3099
3895.5	93.1627	3895.5	90.6557	3895.5	89.7317	3895.5	88.3389	3895.5	85.4332	3895.5	89.3788	3895.5	93.0977	3895.5	89.301
3897.43	93.1349	3897.43	90.6431	3897.43	89.7157	3897.43	88.3169	3897.43	85.44	3897.43	89.3693	3897.43	93.0908	3897.43	89.2877
3899.36	93.1055	3899.36	90.6324	3899.36	89.6855	3899.36	88.2933	3899.36	85.4196	3899.36	89.36	3899.36	93.077	3899.36	89.2786
3901.29	93.1016	3901.29	90.6333	3901.29	89.6792	3901.29	88.282	3901.29	85.3938	3901.29	89.3579	3901.29	93.0718	3901.29	89.2698
3903.22	93.116	3903.22	90.65	3903.22	89.6898	3903.22	88.2933	3903.22	85.3883	3903.22	89.3783	3903.22	93.0779	3903.22	89.2652
3905.14	93.1452	3905.14	90.6487	3905.14	89.6844	3905.14	88.3116	3905.14	85.3987	3905.14	89.3922	3905.14	93.0978	3905.14	89.2738
3907.07	93.1793	3907.07	90.6594	3907.07	89.7104	3907.07	88.3247	3907.07	85.4079	3907.07	89.392	3907.07	93.1238	3907.07	89.2942
3909	93.1782	3909	90.6594	3909	89.7187	3909	88.3216	3909	85.4118	3909	89.3692	3909	93.114	3909	89.2907
3910.93	93.1595	3910.93	90.6456	3910.93	89.6831	3910.93	88.2838	3910.93	85.389	3910.93	89.3375	3910.93	93.0765	3910.93	89.2628
3912.86	93.1645	3912.86	90.6189	3912.86	89.6699	3912.86	88.2656	3912.86	85.3687	3912.86	89.3249	3912.86	93.0776	3912.86	89.2441
3914.79	93.1625	3914.79	90.6253	3914.79	89.6913	3914.79	88.2656	3914.79	85.3684	3914.79	89.3401	3914.79	93.0915	3914.79	89.239
3916.72	93.1418	3916.72	90.6501	3916.72	89.6824	3916.72	88.2643	3916.72	85.3633	3916.72	89.3433	3916.72	93.0839	3916.72	89.2337
3918.64	93.1264	3918.64	90.6564	3918.64	89.6676	3918.64	88.2633	3918.64	85.3626	3918.64	89.3417	3918.64	93.0767	3918.64	89.2312
3920.57	93.1352	3920.57	90.6619	3920.57	89.6613	3920.57	88.2598	3920.57	85.3666	3920.57	89.3475	3920.57	93.0738	3920.57	89.2364
3922.5	93.1295	3922.5	90.6719	3922.5	89.6743	3922.5	88.2595	3922.5	85.357	3922.5	89.3441	3922.5	93.0703	3922.5	89.2431
3924.43	93.1308	3924.43	90.6773	3924.43	89.6791	3924.43	88.2585	3924.43	85.3465	3924.43	89.3416	3924.43	93.0723	3924.43	89.2362
3926.36	93.1397	3926.36	90.6433	3926.36	89.6592	3926.36	88.2367	3926.36	85.319	3926.36	89.3103	3926.36	93.0546	3926.36	89.2033
3928.29	93.1437	3928.29	90.6367	3928.29	89.6562	3928.29	88.2197	3928.29	85.3099	3928.29	89.3036	3928.29	93.057	3928.29	89.1918
3930.22	93.1425	3930.22	90.6534	3930.22	89.6578	3930.22	88.2197	3930.22	85.3118	3930.22	89.3212	3930.22	93.0519	3930.22	89.1986
3932.14	93.1343	3932.14	90.6502	3932.14	89.6379	3932.14	88.2225	3932.14	85.3043	3932.14	89.3148	3932.14	93.0474	3932.14	89.1923
3934.07	93.1322	3934.07	90.6287	3934.07	89.6212	3934.07	88.2129	3934.07	85.2984	3934.07	89.2975	3934.07	93.053	3934.07	89.1755
3936	93.1379	3936	90.6298	3936	89.6534	3936	88.2227	3936	85.3092	3936	89.3046	3936	93.0582	3936	89.1912
3937.93	93.1551	3937.93	90.6449	3937.93	89.6561	3937.93	88.2146	3937.93	85.306	3937.93	89.3076	3937.93	93.0706	3937.93	89.1985
3939.86	93.1551	3939.86	90.6401	3939.86	89.6447	3939.86	88.2069	3939.86	85.287	3939.86	89.3013	3939.86	93.0748	3939.86	89.1971
3941.79	93.154	3941.79	90.6552	3941.79	89.6375	3941.79	88.2058	3941.79	85.2825	3941.79	89.2986	3941.79	93.0577	3941.79	89.1967
3943.71	93.146	3943.71	90.644	3943.71	89.625	3943.71	88.2016	3943.71	85.2682	3943.71	89.2756	3943.71	93.0392	3943.71	89.1767
3945.64	93.141	3945.64	90.6405	3945.64	89.6353	3945.64	88.2077	3945.64	85.2749	3945.64	89.2795	3945.64	93.0579	3945.64	89.1821
3947.57	93.1547	3947.57	90.652	3947.57	89.624	3947.57	88.2041	3947.57	85.2794	3947.57	89.2847	3947.57	93.062	3947.57	89.1835
3949.5	93.1607	3949.5	90.6476	3949.5	89.6217	3949.5	88.1916	3949.5	85.266	3949.5	89.2763	3949.5	93.0601	3949.5	89.1707
3951.43	93.1642	3951.43	90.6495	3951.43	89.6524	3951.43	88.1893	3951.43	85.2653	3951.43	89.2785	3951.43	93.0703	3951.43	89.1797
3953.36	93.1446	3953.36	90.6415	3953.36	89.6583	3953.36	88.1843	3953.36	85.2572	3953.36	89.2622	3953.36	93.0601	3953.36	89.1837
3955.28	93.1349	3955.28	90.6348	3955.28	89.6428	3955.28	88.1792	3955.28	85.2414	3955.28	89.2574	3955.28	93.0453	3955.28	89.158
3957.21	93.1371	3957.21	90.6376	3957.21	89.6364	3957.21	88.1767	3957.21	85.2381	3957.21	89.2574	3957.21	93.0591	3957.21	89.1681
3959.14	93.1472	3959.14	90.6397	3959.14	89.6477	3959.14	88.1858	3959.14	85.2501	3959.14	89.2643	3959.14	93.0794	3959.14	89.1861
3961.07	93.1404	3961.07	90.637	3961.07	89.6467	3961.07	88.1757	3961.07	85.2408	3961.07	89.2556	3961.07	93.0675	3961.07	89.1657
3963	93.1342	3963	90.6373	3963	89.6305	3963	88.1615	3963	85.2232	3963	89.2402	3963	93.0574	3963	89.1486
3964.93	93.1491	3964.93	90.6445	3964.93	89.6319	3964.93	88.1602	3964.93	85.2185	3964.93	89.2371	3964.93	93.0657	3964.93	89.1572
3966.86	93.1675	3966.86	90.6475	3966.86	89.6314	3966.86	88.1633	3966.86	85.227	3966.86	89.2416	3966.86	93.0778	3966.86	89.158
3968.78	93.1649	3968.78	90.656	3968.78	89.6392	3968.78	88.1573	3968.78	85.2226	3968.78	89.2409	3968.78	93.0733	3968.78	89.145
3970.71	93.136	3970.71	90.6532	3970.71	89.6346	3970.71	88.154	3970.71	85.2133	3970.71	89.248	3970.71	93.0534	3970.71	89.1374
3972.64	93.1313	3972.64	90.6504	3972.64	89.6149	3972.64	88.1456	3972.64	85.207	3972.64	89.2501	3972.64	93.0446	3972.64	89.1192
3974.57	93.15	3974.57	90.638	3974.57	89.6077	3974.57	88.1281	3974.57	85.1962	3974.57	89.2281	3974.57	93.0379	3974.57	89.1161
3976.5	93.176	3976.5	90.6308	3976.5	89.6163	3976.5	88.1257	3976.5	85.2003	3976.5	89.2287	3976.5	93.0383	3976.5	89.1193
3978.43	93.1801	3978.43	90.6314	3978.43	89.6329	3978.43	88.1372	3978.43	85.187	3978.43	89.2209	3978.43	93.031	3978.43	89.1237
3980.36	93.1546	3980.36	90.6198	3980.36	89.6364	3980.36	88.1184	3980.36	85.1635	3980.36	89.201	3980.36	93.0246	3980.36	89.1245
3982.28	93.1438	3982.28	90.6143	3982.28	89.6223	3982.28	88.1147	3982.28	85.17	3982.28	89.2053	3982.28	93.0255	3982.28	89.124
3984.21	93.1348	3984.21	90.6261	3984.21	89.597	3984.21	88.1104	3984.21	85.1774	3984.21	89.2103	3984.21	93.0211	3984.21	89.125
3986.14	93.1342	3986.14	90.6266	3986.14	89.5787	3986.14	88.0885	3986.14	85.1638	3986.14	89.2039	3986.14	93.0211	3986.14	89.119
3988.07	93.1333	3988.07	90.6409	3988.07	89.588	3988.07	88.0864	3988.07	85.1411	3988.07	89.2037	3988.07	93.0343	3988.07	89.1069
3990	93.1467	3990	90.6606	3990	89.6048	3990	88.104	3990	85.157	3990	89.2133	3990	93.0404	3990	89.1133
3991.93	93.1511	3991.93	90.6654	3991.93	89.6051	3991.93	88.1262	3991.93	85.1891	3991.93	89.2244	3991.93	93.0469	3991.93	89.1276
3993.85	93.1407	3993.85	90.6615	3993.85	89.5976	3993.85	88.1358	3993.85	85.201	3993.85	89.2252	3993.85	93.0529	3993.85	89.1305
3995.78	93.1462	3995.78	90.6547	3995.78	89.5977	3995.78	88.1329	3995.78	85.1719	3995.78	89.2141	3995.78	93.0474	3995.78	89.1297
3997.71	93.1522	3997.71	90.6635	3997.71	89.619	3997.71	88.1317	3997.71	85.1598	3997.71	89.2117	3997.71	93.0456	3997.71	89.1204
3999.64	93.1461	3999.64	90.6719	3999.64	89.6301	3999.64	88.1314	3999.64	85.1801	3999.64	89.2202	3999.64	93.0487	3999.64	89.1143

[truncated: 22 more sheets: Fig.3g, Fig.3h, Fig.4a, Fig.4b, Fig. 4c, Fig.4e, Fig.4f, Fig.4g, Fig.5a, Fig.5b, Fig. 5c, Fig.5d, Fig.5e, Fig.5g, Fig.5h, Fig.5f Up, Fig.5f Down, Fig.6b, Fig.6c, Fig.6d …]
